# Supplementary material for: Host Cell Glycocalyx Remodeling Reveals SARS-CoV-2 Spike Protein Glycomic Binding Sites
Source: Front Mol Biosci. 2022 Mar 14;9:799703. doi: 10.3389/fmolb.2022.799703 (PMC8964299; doi:10.3389/fmolb.2022.799703)
Supplement: Supplementary file 1 [file DataSheet4.XLSX]

## Sheet: Table S3
Treatment	Mass (exp.)	Glycan Subtype	Hex	HexNAc	Fuc	NeuAc	RT	Relative Abundance
Control	3171.11	Sialyfucosylated	6	5	2	3	33.79	17.0858
Control	3025.05	Sialyfucosylated	6	5	1	3	33.435	11.4512
Control	2368.83	Sialyfucosylated	5	4	1	2	27.272	9.58976
Control	2880.02	Sialyfucosylated	6	5	2	2	28.099	6.52743
Control	3536.23	Sialyfucosylated	7	6	2	3	32.88	4.59664
Control	2733.96	Sialyfucosylated	6	5	1	2	26.792	4.4335
Control	2222.78	Sialylated	5	4	0	2	26.406	3.73397
Control	1720.59	High Mannose	8	2	0	0	16.527	2.81023
Control	1558.54	High Mannose	7	2	0	0	16.535	2.30254
Control	2879	Sialylated	6	5	0	3	30.249	2.25336
Control	3099.09	Sialyfucosylated	7	6	1	2	28.928	2.25229
Control	1882.64	High Mannose	9	2	0	0	14.876	2.05947
Control	1396.48	High Mannose	6	2	0	0	16.534	1.89885
Control	1234.43	High Mannose	5	2	0	0	15.055	1.73281
Control	3245.14	Sialyfucosylated	7	6	2	2	28.276	1.67891
Control	2077.74	Sialyfucosylated	5	4	1	1	25.034	1.53433
Control	3901.37	Sialyfucosylated	8	7	2	3	32.562	1.5206
Control	4047.42	Sialyfucosylated	8	7	3	3	32.674	1.25792
Control	2807.99	Sialyfucosylated	7	6	1	1	25.401	1.19708
Control	4412.54	Sialyfucosylated	9	8	3	3	31.832	1.11021
Control	2587.93	Sialylated	6	5	0	2	26.246	1.10969
Control	4558.61	Sialyfucosylated	9	8	4	3	32.39	1.09939
Control	4265.48	Sialylated	9	8	0	4	33.248	0.7778
Control	2514.9	Sialyfucosylated	5	4	2	2	28.523	0.748748
Control	3026.06	Sialyfucosylated	6	5	3	2	28.563	0.731877
Control	3682.29	Sialyfucosylated	7	6	3	3	33.002	0.731072
Control	3683.31	Sialylated	9	8	0	2	33.296	0.641099
Control	4048.42	Sialyfucosylated	8	7	5	2	32.699	0.588699
Control	3756.33	Sialyfucosylated	8	7	3	2	28.07	0.57322
Control	3391.2	Sialyfucosylated	7	6	3	2	28.027	0.534906
Control	3101.09	Undecorated	9	8	0	0	28.415	0.494301
Control	2881	Sialyfucosylated	6	5	4	1	27.692	0.423028
Control	2571.91	Sialyfucosylated	5	5	1	2	26.295	0.417056
Control	2734.97	Sialyfucosylated	6	5	3	1	33.651	0.388647
Control	1931.68	Sialylated	5	4	0	1	23.753	0.385343
Control	2954.06	Sialyfucosylated	7	6	2	1	26.097	0.377498
Control	2044.68	High Mannose	10	2	0	0	17.203	0.377009
Control	1728.6	Sialylated	5	3	0	1	21.681	0.376391
Control	3431.13	Sialyfucosylated	6	7	1	3	31.982	0.360369
Control	2223.8	Sialyfucosylated	5	4	2	1	25.502	0.346332
Control	1072.38	High Mannose	4	2	0	0	16.521	0.311754
Control	1890.65	Sialylated	6	3	0	1	22.723	0.304242
Control	2953.05	Sialylated	7	6	0	2	26.139	0.285667
Control	3757.31	Sialyfucosylated	8	7	5	1	32.822	0.266853
Control	2589.92	Fucosylated	6	5	4	0	28.085	0.233612
Control	2409.87	Sialyfucosylated	4	5	1	2	27.005	0.233211
Control	2661.95	Sialylated	7	6	0	1	25.696	0.231065
Control	4339.53	Sialyfucosylated	8	7	5	3	33.275	0.203977
Control	2296.8	Sialylated	6	5	0	1	25.705	0.200995
Control	3319.14	Sialyfucosylated	8	7	2	1	28.781	0.190563
Control	4119.42	Sialyfucosylated	7	6	4	4	35.184	0.189641
Control	4485.67	Sialyfucosylated	8	7	6	3	38.828	0.188105
Control	3828.36	Sialyfucosylated	7	6	4	3	34.004	0.17845
Control	1462.54	Fucosylated	3	4	1	0	20.95	0.17769
Control	3100.1	Sialyfucosylated	7	6	3	1	25.852	0.173271
Control	4015.45	Sialyfucosylated	6	7	5	3	31.983	0.166741
Control	2206.76	High Mannose	11	2	0	0	18.813	0.16179
Control	2692.91	Sialyfucosylated	7	4	1	2	38.675	0.149779
Control	2572.97	Sialyfucosylated	5	5	3	1	29.548	0.149657
Control	910.325	High Mannose	3	2	0	0	17.598	0.147432
Control	3390.17	Sialyfucosylated	7	6	1	3	33.259	0.137347
Control	3448.22	Sialyfucosylated	7	7	2	2	33.233	0.137302
Control	3244.11	Sialylated	7	6	0	3	26.78	0.137259
Control	2442.86	Sialyfucosylated	6	5	1	1	25.67	0.133429
Control	5067.8	Sialyfucosylated	8	7	6	5	36.386	0.131372
Control	3830.32	Sialyfucosylated	9	8	3	1	30.32	0.124042
Control	2458.89	Sialylated	7	5	0	1	37.857	0.119962
Control	3522.23	Sialyfucosylated	8	8	2	1	32.887	0.119148
Control	2524.9	Sialyfucosylated	4	7	1	1	32.428	0.116408
Control	1712.62	Sialyfucosylated	4	3	1	1	25.716	0.116152
Control	2614.92	Fucosylated	4	6	5	0	33.298	0.110586
Control	3611.27	Sialyfucosylated	8	7	4	1	38.783	0.110207
Control	2790.98	Sialylated	6	6	0	2	32.444	0.105399
Control	2425.83	Sialylated	5	5	0	2	35.078	0.103771
Control	2921.08	Sialyfucosylated	5	6	2	2	35.268	0.101924
Control	4046.42	Sialyfucosylated	8	7	1	4	35.085	0.100977
Control	3975.39	Sialyfucosylated	9	8	2	2	31.281	0.0992723
Control	3318.16	Sialylated	8	7	0	2	30.164	0.0944464
Control	2882.11	Fucosylated	8	7	1	0	30.816	0.0940424
Control	3027.05	Sialylated	8	7	0	1	28.578	0.0904144
Control	2588.9	Sialyfucosylated	6	5	2	1	36.527	0.0901754
Control	2384.83	Sialylated	6	4	0	2	27.744	0.0827117
Control	2906.09	Sialyfucosylated	4	6	5	1	38.744	0.0765343
Control	1275.45	Undecorated	4	3	0	0	35.01	0.0764546
Control	3083.1	Sialyfucosylated	6	6	2	2	26.23	0.0714893
Control	3593.25	Sialyfucosylated	7	7	1	3	31.955	0.0675142
Control	3539.24	Fucosylated	9	8	3	0	27.747	0.0619684
Control	2939.01	Undecorated	8	8	0	0	36.393	0.0615472
Control	2645.92	Sialyfucosylated	6	6	1	1	31.998	0.0608074
Control	2240.85	Fucosylated	6	4	3	0	37.912	0.0578282
Control	2305.78	Sialyfucosylated	3	6	2	1	37.219	0.0563173
Control	2834.04	Fucosylated	5	7	4	0	38.018	0.0561238
Control	2838.98	Sialyfucosylated	7	4	2	2	37.941	0.0517959
Control	2513.91	Sialylated	5	4	0	3	35.88	0.0431087
Control	2955.06	Fucosylated	7	6	4	0	28.231	0.0402888
Control	2368.83	High Mannose	12	2	0	0	29.213	0.0388348
Control	2809.03	Fucosylated	7	6	3	0	37.715	0.0387665
Control	2297.81	Fucosylated	6	5	2	0	29.713	0.030361
2F-Fucose	2222.78	Sialylated	5	4	0	2	25.676	19.6196
2F-Fucose	2879	Sialylated	6	5	0	3	26.037	16.7804
2F-Fucose	2953.03	Sialylated	7	6	0	2	27.705	6.78719
2F-Fucose	2587.9	Sialylated	6	5	0	2	26.533	6.77801
2F-Fucose	1720.59	High Mannose	8	2	0	0	16.566	3.7727
2F-Fucose	2661.94	Sialylated	7	6	0	1	25.267	3.74899
2F-Fucose	1931.68	Sialylated	5	4	0	1	23.079	3.42341
2F-Fucose	3244.11	Sialylated	7	6	0	3	28.846	2.92187
2F-Fucose	1558.54	High Mannose	7	2	0	0	15.041	2.90412
2F-Fucose	2296.81	Sialylated	6	5	0	1	24.025	2.76907
2F-Fucose	1882.65	High Mannose	9	2	0	0	14.123	2.75088
2F-Fucose	1234.43	High Mannose	5	2	0	0	15.19	2.45167
2F-Fucose	1396.49	High Mannose	6	2	0	0	16.568	2.42005
2F-Fucose	2368.83	Sialyfucosylated	5	4	1	2	27.779	1.85977
2F-Fucose	3318.17	Sialylated	8	7	0	2	29.098	1.73582
2F-Fucose	3609.25	Sialylated	8	7	0	3	33.503	1.32059
2F-Fucose	3683.3	Sialylated	9	8	0	2	29.583	1.24904
2F-Fucose	3974.38	Sialylated	9	8	0	3	33.786	1.13123
2F-Fucose	2879.99	Sialyfucosylated	6	5	2	2	30.617	0.886703
2F-Fucose	1728.61	Sialylated	5	3	0	1	21.694	0.883365
2F-Fucose	1890.66	Sialylated	6	3	0	1	22.729	0.775391
2F-Fucose	2588.91	Sialyfucosylated	6	5	2	1	24.98	0.717955
2F-Fucose	3025.04	Sialyfucosylated	6	5	1	3	36.657	0.713667
2F-Fucose	2733.93	Sialyfucosylated	6	5	1	2	28.397	0.616188
2F-Fucose	2954.03	Sialyfucosylated	7	6	2	1	28.189	0.602973
2F-Fucose	3099.1	Sialyfucosylated	7	6	1	2	28.855	0.579366
2F-Fucose	2044.68	High Mannose	10	2	0	0	17.216	0.525214
2F-Fucose	3026.06	Sialyfucosylated	6	5	3	2	26.219	0.523029
2F-Fucose	1072.38	High Mannose	4	2	0	0	16.577	0.503727
2F-Fucose	2589.96	Fucosylated	6	5	4	0	26.636	0.499464
2F-Fucose	2881.99	Fucosylated	8	7	1	0	25.486	0.463231
2F-Fucose	3685.28	Fucosylated	9	8	4	0	29.58	0.462205
2F-Fucose	3027.06	Sialylated	8	7	0	1	26.755	0.437333
2F-Fucose	2425.86	Sialylated	5	5	0	2	25.171	0.43492
2F-Fucose	3245.11	Sialyfucosylated	7	6	2	2	33.647	0.356832
2F-Fucose	3976.37	Sialyfucosylated	9	8	4	1	34.047	0.315364
2F-Fucose	910.324	High Mannose	3	2	0	0	17.626	0.287411
2F-Fucose	2790.98	Sialylated	6	6	0	2	25.61	0.28003
2F-Fucose	1566.57	Sialylated	4	3	0	1	23.026	0.272545
2F-Fucose	2206.75	High Mannose	11	2	0	0	18.823	0.258012
2F-Fucose	2660.97	Sialyfucosylated	5	4	3	2	21.898	0.241871
2F-Fucose	3682.29	Sialyfucosylated	7	6	3	3	29.574	0.240672
2F-Fucose	2077.73	Sialyfucosylated	5	4	1	1	25.728	0.237493
2F-Fucose	2368.8	High Mannose	12	2	0	0	27.192	0.213051
2F-Fucose	4048.41	Sialyfucosylated	8	7	5	2	29.825	0.211602
2F-Fucose	2735.93	Undecorated	8	7	0	0	28.945	0.182392
2F-Fucose	3611.25	Sialyfucosylated	8	7	4	1	35.844	0.18186
2F-Fucose	4413.49	Sialyfucosylated	9	8	5	2	31.14	0.179176
2F-Fucose	2264.81	Sialyfucosylated	4	5	2	1	25.913	0.174986
2F-Fucose	2881.01	Sialyfucosylated	6	5	4	1	33.124	0.165633
2F-Fucose	2734.97	Sialyfucosylated	6	5	3	1	27.874	0.142267
2F-Fucose	2061.72	Sialyfucosylated	4	4	2	1	37.573	0.140035
2F-Fucose	3684.29	Sialyfucosylated	9	8	2	1	31.638	0.136469
2F-Fucose	3320.11	Fucosylated	8	7	4	0	35.419	0.123233
2F-Fucose	3101.15	Fucosylated	7	6	5	0	39.219	0.116723
2F-Fucose	4339.5	Sialyfucosylated	8	7	5	3	33.904	0.103856
2F-Fucose	3246.12	Sialyfucosylated	7	6	4	1	35.726	0.102237
2F-Fucose	2426.9	Sialyfucosylated	5	5	2	1	35.333	0.0993221
2F-Fucose	1802.63	Undecorated	6	4	0	0	33.999	0.0989536
2F-Fucose	2808.03	Sialyfucosylated	7	6	1	1	26.387	0.0988091
2F-Fucose	2499.94	Sialylated	6	6	0	1	38.209	0.0962045
2F-Fucose	3392.18	Sialylated	9	8	0	1	33.655	0.0854429
2F-Fucose	2297.83	Fucosylated	6	5	2	0	35.682	0.0849624
2F-Fucose	1316.49	Undecorated	3	4	0	0	18.27	0.0723295
2F-Fucose	2719.94	Fucosylated	7	7	1	0	37.565	0.0692516
2F-Fucose	2662.95	Fucosylated	7	6	2	0	26.188	0.06785
2F-Fucose	2304.86	Sialylated	3	6	0	2	26.475	0.0676694
2F-Fucose	2994.01	Sialylated	6	7	0	2	30.169	0.0612319
2F-Fucose	4705.62	Sialyfucosylated	9	8	7	2	35.79	0.0598302
2F-Fucose	2078.77	Fucosylated	5	4	3	0	25.122	0.0553254
2F-Fucose	3319.14	Sialyfucosylated	8	7	2	1	30.648	0.0538515
2F-Fucose	2546.85	Sialylated	7	4	0	2	26.248	0.0488555
2F-Fucose	3903.47	Sialyfucosylated	8	7	6	1	37.479	0.0474032
2F-Fucose	2458.91	Sialylated	7	5	0	1	26.117	0.044665
2F-Fucose	2385.9	Sialyfucosylated	6	4	2	1	35.948	0.0382239
2F-Fucose	2571.88	Sialyfucosylated	5	5	1	2	26.287	0.0369559
Kifunensine	1882.64	High Mannose	9	2	0	0	18.42	30.0361
Kifunensine	1720.59	High Mannose	8	2	0	0	18.552	23.4644
Kifunensine	1558.54	High Mannose	7	2	0	0	18.571	15.6769
Kifunensine	1396.48	High Mannose	6	2	0	0	18.571	8.2881
Kifunensine	1234.43	High Mannose	5	2	0	0	21.976	5.19271
Kifunensine	2044.69	High Mannose	10	2	0	0	18.422	2.45544
Kifunensine	2368.83	Sialyfucosylated	5	4	1	2	28.266	1.88555
Kifunensine	2036.72	Sialyfucosylated	6	3	1	1	25.084	1.6389
Kifunensine	1072.37	High Mannose	4	2	0	0	18.571	1.51785
Kifunensine	1890.66	Sialylated	6	3	0	1	25.073	0.981625
Kifunensine	3318.2	Sialylated	8	7	0	2	31.922	0.881986
Kifunensine	910.324	High Mannose	3	2	0	0	18.574	0.786739
Kifunensine	2206.74	High Mannose	11	2	0	0	20.126	0.697819
Kifunensine	1874.66	Sialyfucosylated	5	3	1	1	24.953	0.573755
Kifunensine	3521.26	Sialylated	8	8	0	2	37.869	0.477386
Kifunensine	2401.83	Sialyfucosylated	7	4	1	1	35.177	0.410442
Kifunensine	3084.14	Sialyfucosylated	6	6	4	1	35.582	0.395514
Kifunensine	1728.61	Sialylated	5	3	0	1	25.007	0.37512
Kifunensine	2368.77	High Mannose	12	2	0	0	33.846	0.363931
Kifunensine	2662.97	Fucosylated	7	6	2	0	35.27	0.344013
Kifunensine	2906.16	Sialyfucosylated	4	6	5	1	28.748	0.309403
Kifunensine	2540.93	Sialylated	5	7	0	1	39.016	0.301118
Kifunensine	2255.76	Sialylated	7	4	0	1	31.505	0.292353
Kifunensine	2880.01	Sialyfucosylated	6	5	2	2	28.562	0.280121
Kifunensine	2222.78	Sialylated	5	4	0	2	27.397	0.273414
Kifunensine	2736	Undecorated	8	7	0	0	38.275	0.257056
Kifunensine	2217.88	Fucosylated	3	7	2	0	37.524	0.201796
Kifunensine	1915.7	Sialyfucosylated	4	4	1	1	36.118	0.184652
Kifunensine	2459.89	Fucosylated	7	5	2	0	36.872	0.167755
Kifunensine	2160.76	Fucosylated	3	6	3	0	34.838	0.163115
Kifunensine	2524.99	Sialyfucosylated	4	7	1	1	38.967	0.146471
Kifunensine	2450.87	Sialyfucosylated	3	6	1	2	25.093	0.131518
Kifunensine	4179.45	Sialyfucosylated	9	9	4	1	35.099	0.121472
Kifunensine	2134.73	Sialylated	5	5	0	1	33.378	0.11381
Kifunensine	2369.84	Sialyfucosylated	5	4	3	1	32.443	0.109932
Kifunensine	2379.84	Fucosylated	4	7	2	0	32.923	0.108419
Kifunensine	1891.65	Fucosylated	6	3	2	0	21.918	0.107949
Kifunensine	2734.02	Sialyfucosylated	6	5	1	2	30.822	0.0873226
Kifunensine	2547.86	Sialyfucosylated	7	4	2	1	35.576	0.0850769
Kifunensine	2530.83	Sialyfucosylated	6	4	1	2	32.544	0.0677549
Kifunensine	2573.93	Undecorated	7	7	0	0	30.666	0.0452045
3-F-Sia	1720.59	High Mannose	8	2	0	0	17.353	6.879
3-F-Sia	2516.91	Fucosylated	7	6	1	0	25.941	5.49921
3-F-Sia	1558.54	High Mannose	7	2	0	0	17.352	5.3922
3-F-Sia	2077.74	Sialyfucosylated	5	4	1	1	28.389	5.17707
3-F-Sia	2368.83	Sialyfucosylated	5	4	1	2	30.593	4.85021
3-F-Sia	1882.64	High Mannose	9	2	0	0	17.219	4.26149
3-F-Sia	1396.48	High Mannose	6	2	0	0	17.443	4.24668
3-F-Sia	1234.43	High Mannose	5	2	0	0	21.106	3.93941
3-F-Sia	1786.64	Fucosylated	5	4	1	0	25.258	3.47906
3-F-Sia	2370.84	Undecorated	7	6	0	0	25.019	3.23324
3-F-Sia	2808	Sialyfucosylated	7	6	1	1	27.074	2.9897
3-F-Sia	2954.05	Sialyfucosylated	7	6	2	1	26.213	2.35749
3-F-Sia	2297.81	Fucosylated	6	5	2	0	25.431	2.08866
3-F-Sia	2882.03	Fucosylated	8	7	1	0	26.098	2.05158
3-F-Sia	2588.93	Sialyfucosylated	6	5	2	1	26.396	1.9425
3-F-Sia	2223.79	Sialyfucosylated	5	4	2	1	25.675	1.90424
3-F-Sia	1932.68	Fucosylated	5	4	2	0	24.976	1.86885
3-F-Sia	2442.87	Sialyfucosylated	6	5	1	1	26.62	1.74202
3-F-Sia	3028.1	Fucosylated	8	7	2	0	28.437	1.70775
3-F-Sia	1640.59	Undecorated	5	4	0	0	35.013	1.70645
3-F-Sia	2880.05	Sialyfucosylated	6	5	2	2	38.959	1.70411
3-F-Sia	2809.01	Fucosylated	7	6	3	0	23.875	1.62967
3-F-Sia	3099.09	Sialyfucosylated	7	6	1	2	29.617	1.59219
3-F-Sia	2005.72	Undecorated	6	5	0	0	23.093	1.45422
3-F-Sia	3100.1	Sialyfucosylated	7	6	3	1	29.537	1.4296
3-F-Sia	3245.14	Sialyfucosylated	7	6	2	2	30.516	1.40342
3-F-Sia	2662.95	Fucosylated	7	6	2	0	25.466	1.37728
3-F-Sia	3247.15	Fucosylated	9	8	1	0	26.713	1.31518
3-F-Sia	2222.77	Sialylated	5	4	0	2	29.578	1.08311
3-F-Sia	2044.69	High Mannose	10	2	0	0	20.016	0.923595
3-F-Sia	3319.16	Sialyfucosylated	8	7	2	1	26.542	0.865012
3-F-Sia	1072.38	High Mannose	4	2	0	0	17.437	0.789655
3-F-Sia	1599.56	Undecorated	6	3	0	0	19.552	0.698027
3-F-Sia	3539.26	Fucosylated	9	8	3	0	25.305	0.654183
3-F-Sia	3465.23	Sialyfucosylated	8	7	3	1	26.339	0.573228
3-F-Sia	1712.62	Sialyfucosylated	4	3	1	1	28.383	0.50724
3-F-Sia	3537.25	Sialyfucosylated	7	6	4	2	28.274	0.4903
3-F-Sia	2661.94	Sialylated	7	6	0	1	25.8	0.486007
3-F-Sia	3246.16	Sialyfucosylated	7	6	4	1	25.689	0.485248
3-F-Sia	3976.41	Sialyfucosylated	9	8	4	1	26.483	0.482409
3-F-Sia	2078.76	Fucosylated	5	4	3	0	21.163	0.480048
3-F-Sia	2206.74	High Mannose	11	2	0	0	20.112	0.477393
3-F-Sia	3391.19	Sialyfucosylated	7	6	3	2	28.495	0.474093
3-F-Sia	3464.21	Sialyfucosylated	8	7	1	2	30.585	0.469308
3-F-Sia	2587.9	Sialylated	6	5	0	2	29.646	0.450014
3-F-Sia	1275.46	Undecorated	4	3	0	0	22.809	0.446507
3-F-Sia	1421.52	Fucosylated	4	3	1	0	21.978	0.414996
3-F-Sia	2734.97	Sialyfucosylated	6	5	3	1	26.182	0.41073
3-F-Sia	1462.54	Fucosylated	3	4	1	0	20.631	0.396879
3-F-Sia	1728.6	Sialylated	5	3	0	1	23.495	0.394547
3-F-Sia	1437.51	Undecorated	5	3	0	0	19.535	0.374318
3-F-Sia	2719.98	Fucosylated	7	7	1	0	20.622	0.351733
3-F-Sia	2384.86	Sialylated	6	4	0	2	28.267	0.345423
3-F-Sia	1890.66	Sialylated	6	3	0	1	24.28	0.327109
3-F-Sia	3393.21	Fucosylated	9	8	2	0	26.06	0.309767
3-F-Sia	2093.73	Sialylated	6	4	0	1	25.876	0.292993
3-F-Sia	3903.38	Sialyfucosylated	8	7	6	1	28.421	0.285349
3-F-Sia	4123.47	Fucosylated	9	8	7	0	26.959	0.278194
3-F-Sia	2645.94	Sialyfucosylated	6	6	1	1	32.336	0.269189
3-F-Sia	2953.02	Sialylated	7	6	0	2	28.453	0.251331
3-F-Sia	1259.47	Fucosylated	3	3	1	0	24.147	0.248872
3-F-Sia	3685.29	Fucosylated	9	8	4	0	37.541	0.236153
3-F-Sia	2589.94	Fucosylated	6	5	4	0	22.834	0.204767
3-F-Sia	910.326	High Mannose	3	2	0	0	21.013	0.201694
3-F-Sia	3174.14	Fucosylated	8	7	3	0	25.208	0.195889
3-F-Sia	3831.35	Fucosylated	9	8	5	0	26.683	0.193907
3-F-Sia	1915.68	Sialyfucosylated	4	4	1	1	26.613	0.189109
3-F-Sia	1665.62	Fucosylated	3	5	1	0	21.993	0.187932
3-F-Sia	3026.06	Sialyfucosylated	6	5	3	2	29.012	0.187623
3-F-Sia	1868.7	Fucosylated	3	6	1	0	21.446	0.179438
3-F-Sia	1583.57	Fucosylated	5	3	1	0	20.471	0.1791
3-F-Sia	3466.24	Fucosylated	8	7	5	0	26.414	0.178711
3-F-Sia	3536.23	Sialyfucosylated	7	6	2	3	31.09	0.172597
3-F-Sia	2354.86	Fucosylated	6	6	1	0	19.958	0.170049
3-F-Sia	2630.99	Fucosylated	5	6	4	0	36.596	0.148577
3-F-Sia	2955.03	Fucosylated	7	6	4	0	28.724	0.148573
3-F-Sia	1989.71	Fucosylated	5	5	1	0	23.973	0.14182
3-F-Sia	3757.32	Sialyfucosylated	8	7	5	1	25.677	0.14089
3-F-Sia	2368.81	High Mannose	12	2	0	0	21.669	0.140054
3-F-Sia	2134.72	Sialylated	5	5	0	1	37.628	0.128878
3-F-Sia	1931.69	Sialylated	5	4	0	1	29.624	0.126605
3-F-Sia	2264.82	Sialyfucosylated	4	5	2	1	25.283	0.121596
3-F-Sia	3684.26	Sialyfucosylated	9	8	2	1	33.301	0.103118
3-F-Sia	1745.61	Fucosylated	6	3	1	0	18.619	0.101249
3-F-Sia	3612.26	Fucosylated	8	7	6	0	28.504	0.0930421
3-F-Sia	2897.03	Sialyfucosylated	7	5	3	1	36.039	0.0907851
3-F-Sia	2151.78	Fucosylated	6	5	1	0	26.534	0.0880008
3-F-Sia	2094.75	Fucosylated	6	4	2	0	36.069	0.0825119
3-F-Sia	2547.9	Sialyfucosylated	7	4	2	1	35.668	0.0750159
3-F-Sia	4414.57	Sialyfucosylated	9	8	7	1	28.255	0.0745773
3-F-Sia	2822.94	Sialyfucosylated	6	4	3	2	37.122	0.070668
3-F-Sia	2087.81	Undecorated	4	7	0	0	32.639	0.0621924
3-F-Sia	4996.74	Sialyfucosylated	9	8	7	3	36.324	0.0599832
3-F-Sia	2572.88	Sialyfucosylated	5	5	3	1	26.79	0.0584604
3-F-Sia	2280.81	Sialyfucosylated	5	5	1	1	23.018	0.0569058
3-F-Sia	2426.87	Sialyfucosylated	5	5	2	1	26.83	0.0559125
3-F-Sia	2978.07	Sialyfucosylated	5	7	1	2	34.581	0.049744
3-F-Sia	2239.79	Sialyfucosylated	6	4	1	1	25.629	0.0480416
3-F-Sia	2646.93	Fucosylated	6	6	3	0	34.239	0.0471779
3-F-Sia	2790.97	Sialylated	6	6	0	2	33.314	0.0441618
3-F-Sia	3010.05	Sialyfucosylated	5	5	4	2	37.026	0.0425549
3-F-Sia	2369.84	Sialyfucosylated	5	4	3	1	18.8	0.0330043
3-F-Sia	2864.97	Sialylated	7	7	0	1	36.659	0.0308292
3-F-Sia	2530.87	Sialyfucosylated	6	4	1	2	37.909	0.0246879
3-F-Sia	2499.89	Sialylated	6	6	0	1	28.377	0.0241378
