# Supplementary material for: Host Cell Glycocalyx Remodeling Reveals SARS-CoV-2 Spike Protein Glycomic Binding Sites
Source: Front Mol Biosci. 2022 Mar 14;9:799703. doi: 10.3389/fmolb.2022.799703 (PMC8964299; doi:10.3389/fmolb.2022.799703)
Supplement: Supplementary file 3 [file DataSheet3.XLSX]

## Sheet: Table3_Spike RBD
Glycans	Peptide Sequence	Glycosite	Glycan Subtype
HexNAc(8)Hex(9)Fuc(2)NeuAc(1)	R.FPNITNLCPFGEVFNATR.F	343	Sialyfucosylated
HexNAc(9)Hex(9)Fuc(3)NeuAc(1)	R.FPNITNLCPFGEVFNATR.F	343	Sialyfucosylated
HexNAc(6)Hex(7)Fuc(4)NeuAc(2)	R.FPNITNLCPFGEVFNATR.F	343	Sialyfucosylated
HexNAc(9)Hex(9)Fuc(2)NeuAc(1)	R.FPNITNLCPFGEVFNATR.F	343	Sialyfucosylated
HexNAc(9)Hex(9)Fuc(6)NeuAc(0)	R.FPNITNLCPFGEVFNATR.F	343	Fucosylated
HexNAc(8)Hex(9)Fuc(3)NeuAc(0)	R.FPNITNLCPFGEVFNATR.F	343	Fucosylated
HexNAc(9)Hex(9)Fuc(4)NeuAc(1)	R.FPNITNLCPFGEVFNATR.F	343	Sialyfucosylated
HexNAc(8)Hex(9)Fuc(3)NeuAc(0)	R.FPNITNLCPFGEVFNATR.F	331	Fucosylated
HexNAc(9)Hex(9)Fuc(3)NeuAc(0)	R.FPNITNLCPFGEVFNATR.F	343	Fucosylated
HexNAc(9)Hex(9)Fuc(3)NeuAc(0)	R.FPNITNLCPFGEVFNATR.F	331	Fucosylated
HexNAc(7)Hex(7)Fuc(2)NeuAc(2)	R.FPNITNLCPFGEVFNATR.F	343	Sialyfucosylated
HexNAc(8)Hex(8)Fuc(6)NeuAc(2)	R.FPNITNLCPFGEVFNATR.F	343	Sialyfucosylated
HexNAc(9)Hex(9)Fuc(2)NeuAc(0)	R.FPNITNLCPFGEVFNATR.F	343	Fucosylated
HexNAc(9)Hex(9)Fuc(6)NeuAc(0)	R.FPNITNLCPFGEVFNATR.F	331	Fucosylated
HexNAc(8)Hex(8)Fuc(6)NeuAc(3)	R.FPNITNLCPFGEVFNATR.F	343	Sialyfucosylated
HexNAc(7)Hex(6)Fuc(2)NeuAc(2)	R.FPNITNLCPFGEVFNATR.F	343	Sialyfucosylated
HexNAc(7)Hex(8)Fuc(6)NeuAc(2)	R.FPNITNLCPFGEVFNATR.F	343	Sialyfucosylated
HexNAc(9)Hex(9)Fuc(4)NeuAc(0)	R.FPNITNLCPFGEVFNATR.F	343	Fucosylated
HexNAc(9)Hex(9)Fuc(1)NeuAc(2)	R.FPNITNLCPFGEVFNATR.F	343	Sialyfucosylated
HexNAc(8)Hex(9)Fuc(5)NeuAc(1)	R.FPNITNLCPFGEVFNATR.F	343	Sialyfucosylated
HexNAc(9)Hex(9)Fuc(2)NeuAc(1)	R.FPNITNLCPFGEVFNATR.F	331	Sialyfucosylated
HexNAc(8)Hex(8)Fuc(3)NeuAc(0)	R.FPNITNLCPFGEVFNATR.F	343	Fucosylated
HexNAc(9)Hex(9)Fuc(2)NeuAc(2)	R.FPNITNLCPFGEVFNATR.F	343	Sialyfucosylated
HexNAc(8)Hex(9)Fuc(2)NeuAc(0)	R.FPNITNLCPFGEVFNATR.F	343	Fucosylated
HexNAc(7)Hex(6)Fuc(5)NeuAc(1)	R.FPNITNLCPFGEVFNATR.F	331	Sialyfucosylated
HexNAc(9)Hex(9)Fuc(5)NeuAc(1)	R.FPNITNLCPFGEVFNATR.F	331	Sialyfucosylated
HexNAc(8)Hex(8)Fuc(5)NeuAc(2)	R.FPNITNLCPFGEVFNATR.F	343	Sialyfucosylated
HexNAc(7)Hex(8)Fuc(5)NeuAc(3)	R.FPNITNLCPFGEVFNATR.F	343	Sialyfucosylated
HexNAc(8)Hex(9)Fuc(6)NeuAc(0)	R.FPNITNLCPFGEVFNATR.F	343	Fucosylated
HexNAc(9)Hex(9)Fuc(1)NeuAc(1)	R.FPNITNLCPFGEVFNATR.F	331	Sialyfucosylated
HexNAc(7)Hex(6)Fuc(4)NeuAc(2)	R.FPNITNLCPFGEVFNATR.F	343	Sialyfucosylated
HexNAc(8)Hex(8)Fuc(2)NeuAc(0)	R.FPNITNLCPFGEVFNATR.F	343	Fucosylated
HexNAc(9)Hex(9)Fuc(5)NeuAc(0)	R.FPNITNLCPFGEVFNATR.F	343	Fucosylated
HexNAc(8)Hex(9)Fuc(3)NeuAc(1)	R.FPNITNLCPFGEVFNATR.F	343	Sialyfucosylated
HexNAc(9)Hex(9)Fuc(2)NeuAc(3)	R.FPNITNLCPFGEVFNATR.F	343	Sialyfucosylated
HexNAc(8)Hex(8)Fuc(5)NeuAc(3)	R.FPNITNLCPFGEVFNATR.F	343	Sialyfucosylated
HexNAc(9)Hex(9)Fuc(6)NeuAc(2)	R.FPNITNLCPFGEVFNATR.F	343	Sialyfucosylated
HexNAc(7)Hex(6)Fuc(3)NeuAc(2)	R.FPNITNLCPFGEVFNATR.F	343	Sialyfucosylated
HexNAc(8)Hex(9)Fuc(3)NeuAc(2)	R.FPNITNLCPFGEVFNATR.F	343	Sialyfucosylated
HexNAc(9)Hex(9)Fuc(4)NeuAc(2)	R.FPNITNLCPFGEVFNATR.F	331	Sialyfucosylated
HexNAc(7)Hex(7)Fuc(4)NeuAc(2)	R.FPNITNLCPFGEVFNATR.F	331	Sialyfucosylated
HexNAc(7)Hex(8)Fuc(6)NeuAc(3)	R.FPNITNLCPFGEVFNATR.F	343	Sialyfucosylated
HexNAc(8)Hex(8)Fuc(2)NeuAc(1)	R.FPNITNLCPFGEVFNATR.F	343	Sialyfucosylated
HexNAc(7)Hex(6)Fuc(5)NeuAc(2)	R.FPNITNLCPFGEVFNATR.F	331	Sialyfucosylated
HexNAc(8)Hex(8)Fuc(0)NeuAc(2)	R.FPNITNLCPFGEVFNATR.F	331	Sialylated
HexNAc(8)Hex(9)Fuc(7)NeuAc(2)	R.FPNITNLCPFGEVFNATR.F	331	Sialyfucosylated
HexNAc(7)Hex(6)Fuc(4)NeuAc(2)	R.FPNITNLCPFGEVFNATR.F	331	Sialyfucosylated
HexNAc(8)Hex(9)Fuc(7)NeuAc(2)	R.FPNITNLCPFGEVFNATR.F	343	Sialyfucosylated
HexNAc(9)Hex(9)Fuc(3)NeuAc(2)	R.FPNITNLCPFGEVFNATR.F	343	Sialyfucosylated
HexNAc(7)Hex(8)Fuc(6)NeuAc(3)	R.FPNITNLCPFGEVFNATR.F	331	Sialyfucosylated
HexNAc(8)Hex(8)Fuc(6)NeuAc(1)	R.FPNITNLCPFGEVFNATR.F	343	Sialyfucosylated
HexNAc(7)Hex(7)Fuc(2)NeuAc(3)	R.FPNITNLCPFGEVFNATR.F	331	Sialyfucosylated
