# Supplementary material for: Host Cell Glycocalyx Remodeling Reveals SARS-CoV-2 Spike Protein Glycomic Binding Sites
Source: Front Mol Biosci. 2022 Mar 14;9:799703. doi: 10.3389/fmolb.2022.799703 (PMC8964299; doi:10.3389/fmolb.2022.799703)
Supplement: Supplementary file 4 [file DataSheet1.XLSX]

## Sheet: Table S1
Peptide Sequence	Modification	Modified Amino Acid	Modification Position	Glycans	Label in Figure 3	Relative Abundance	N-Glycan Subtype
FNHEAEDLFYQSSLASWNYNTNITEENVQNMNNAGDK	NGlycan/3139.1366	N	53	HexNAc(7)Hex(7)Fuc(2)NeuAc(1)	36	0.0326	Sialyfucosylated
FNHEAEDLFYQSSLASWNYNTNITEENVQNMNNAGDK	NGlycan/2992.0834	N	53	HexNAc(5)Hex(5)Fuc(4)NeuAc(2)	37	0.0298	Sialyfucosylated
FNHEAEDLFYQSSLASWNYNTNITEENVQNMNNAGDK	NGlycan/1954.7036	N	53	HexNAc(5)Hex(4)Fuc(0)NeuAc(1)	2	0.0235	Sialylated
FNHEAEDLFYQSSLASWNYNTNITEENVQNMNNAGDK	NGlycan/2157.7829	N	53	HexNAc(6)Hex(4)Fuc(0)NeuAc(1)	12	0.0227	Sialylated
FNHEAEDLFYQSSLASWNYNTNITEENVQNMNNAGDK	NGlycan/2319.8358; Deamidated/0.9840	N,N	53,58	HexNAc(6)Hex(5)Fuc(0)NeuAc(1)	6	0.00539	Sialylated
FNHEAEDLFYQSSLASWNYNTNITEENVQNMNNAGDK	NGlycan/2116.7564	N	53	HexNAc(5)Hex(5)Fuc(0)NeuAc(1)	3	0.0253	Sialylated
EQSTLAQMYPLQEIQNLTVK	NGlycan/2059.7349	N	90	HexNAc(4)Hex(5)Fuc(1)NeuAc(1)	1	0.592	Sialyfucosylated
EQSTLAQMYPLQEIQNLTVK	Glu->pyro-Glu/-18.0106; NGlycan/2059.7349	E,N	75,90	HexNAc(4)Hex(5)Fuc(1)NeuAc(1)	1	0.0441	Sialyfucosylated
EQSTLAQMYPLQEIQNLTVK	NGlycan/2350.8304	N	90	HexNAc(4)Hex(5)Fuc(1)NeuAc(2)	2	0.275	Sialyfucosylated
EQSTLAQMYPLQEIQNLTVK	Glu->pyro-Glu/-18.0106; NGlycan/2350.8304	E,N	75,90	HexNAc(4)Hex(5)Fuc(1)NeuAc(2)	2	0.0259	Sialyfucosylated
EQSTLAQMYPLQEIQNLTVK	NGlycan/1897.6821	N	90	HexNAc(4)Hex(4)Fuc(1)NeuAc(1)	3	0.7	Sialyfucosylated
EQSTLAQMYPLQEIQNLTVK	Glu->pyro-Glu/-18.0106; NGlycan/1897.6821	E,N	75,90	HexNAc(4)Hex(4)Fuc(1)NeuAc(1)	3	0.0349	Sialyfucosylated
EQSTLAQMYPLQEIQNLTVK	Deamidated/0.9840; NGlycan/1897.6821	Q,N	76,90	HexNAc(4)Hex(4)Fuc(1)NeuAc(1)	3	0.0126	Sialyfucosylated
EQSTLAQMYPLQEIQNLTVK	NGlycan/2367.8457	N	90	HexNAc(4)Hex(6)Fuc(2)NeuAc(1)	4	0.0617	Sialyfucosylated
EQSTLAQMYPLQEIQNLTVK	Glu->pyro-Glu/-18.0106; NGlycan/2367.8457	E,N	75,90	HexNAc(4)Hex(6)Fuc(2)NeuAc(1)	4	0.0223	Sialyfucosylated
EQSTLAQMYPLQEIQNLTVK	NGlycan/2205.7928	N	90	HexNAc(4)Hex(5)Fuc(2)NeuAc(1)	5	0.0237	Sialyfucosylated
EQSTLAQMYPLQEIQNLTVK	NGlycan/2789.9993	N	90	HexNAc(6)Hex(7)Fuc(1)NeuAc(1)	6	0.328	Sialyfucosylated
EQSTLAQMYPLQEIQNLTVK	NGlycan/2424.8671	N	90	HexNAc(5)Hex(6)Fuc(1)NeuAc(1)	7	0.218	Sialyfucosylated
EQSTLAQMYPLQEIQNLTVK	Glu->pyro-Glu/-18.0106; NGlycan/2424.8671	E,N	75,90	HexNAc(5)Hex(6)Fuc(1)NeuAc(1)	7	0.0155	Sialyfucosylated
EQSTLAQMYPLQEIQNLTVK	NGlycan/2715.9625	N	90	HexNAc(5)Hex(6)Fuc(1)NeuAc(2)	8	0.221	Sialyfucosylated
EQSTLAQMYPLQEIQNLTVK	Glu->pyro-Glu/-18.0106; NGlycan/2715.9625	E,N	75,90	HexNAc(5)Hex(6)Fuc(1)NeuAc(2)	8	0.0392	Sialyfucosylated
EQSTLAQMYPLQEIQNLTVK	NGlycan/2262.8143	N	90	HexNAc(5)Hex(5)Fuc(1)NeuAc(1)	9	0.212	Sialyfucosylated
EQSTLAQMYPLQEIQNLTVK	NGlycan/2100.7615	N	90	HexNAc(5)Hex(4)Fuc(1)NeuAc(1)	10	0.149	Sialyfucosylated
EQSTLAQMYPLQEIQNLTVK	NGlycan/3081.0947	N	90	HexNAc(6)Hex(7)Fuc(1)NeuAc(2)	11	0.0402	Sialyfucosylated
EQSTLAQMYPLQEIQNLTVK	Glu->pyro-Glu/-18.0106; NGlycan/2732.9779	E,N	75,90	HexNAc(5)Hex(7)Fuc(2)NeuAc(1)	12	0.177	Sialyfucosylated
EQSTLAQMYPLQEIQNLTVK	NGlycan/2732.9779	N	90	HexNAc(5)Hex(7)Fuc(2)NeuAc(1)	12	0.127	Sialyfucosylated
EQSTLAQMYPLQEIQNLTVK	NGlycan/3007.0580	N	90	HexNAc(5)Hex(6)Fuc(1)NeuAc(3)	13	0.0612	Sialyfucosylated
EQSTLAQMYPLQEIQNLTVK	NGlycan/2553.9097	N	90	HexNAc(5)Hex(5)Fuc(1)NeuAc(2)	14	0.153	Sialyfucosylated
EQSTLAQMYPLQEIQNLTVK	Glu->pyro-Glu/-18.0106; NGlycan/2553.9097	E,N	75,90	HexNAc(5)Hex(5)Fuc(1)NeuAc(2)	14	0.0247	Sialyfucosylated
EQSTLAQMYPLQEIQNLTVK	NGlycan/2221.7878	N	90	HexNAc(4)Hex(6)Fuc(1)NeuAc(1)	15	0.0205	Sialyfucosylated
EQSTLAQMYPLQEIQNLTVK	NGlycan/3024.0733	N	90	HexNAc(5)Hex(7)Fuc(2)NeuAc(2)	16	0.034	Sialyfucosylated
EQSTLAQMYPLQEIQNLTVK	Glu->pyro-Glu/-18.0106; NGlycan/3082.1151	E,N	75,90	HexNAc(6)Hex(7)Fuc(3)NeuAc(1)	17	0.124	Sialyfucosylated
EQSTLAQMYPLQEIQNLTVK	NGlycan/2465.8937	N	90	HexNAc(6)Hex(5)Fuc(1)NeuAc(1)	24	0.0757	Sialyfucosylated
EQSTLAQMYPLQEIQNLTVK	Glu->pyro-Glu/-18.0106; NGlycan/2774.0044	E,N	75,90	HexNAc(6)Hex(6)Fuc(2)NeuAc(1)	25	0.075	Sialyfucosylated
EQSTLAQMYPLQEIQNLTVK	NGlycan/2627.9465	N	90	HexNAc(6)Hex(6)Fuc(1)NeuAc(1)	26	0.0389	Sialyfucosylated
EQSTLAQMYPLQEIQNLTVK	NGlycan/3372.1902	N	90	HexNAc(6)Hex(7)Fuc(1)NeuAc(3)	27	0.0246	Sialyfucosylated
EQSTLAQMYPLQEIQNLTVK	NGlycan/2919.0419	N	90	HexNAc(6)Hex(6)Fuc(1)NeuAc(2)	28	0.0411	Sialyfucosylated
EQSTLAQMYPLQEIQNLTVK	NGlycan/2570.9250	N	90	HexNAc(5)Hex(6)Fuc(2)NeuAc(1)	33	0.0272	Sialyfucosylated
EQSTLAQMYPLQEIQNLTVK	Glu->pyro-Glu/-18.0106; NGlycan/2570.9250	E,N	75,90	HexNAc(5)Hex(6)Fuc(2)NeuAc(1)	33	0.0225	Sialyfucosylated
EQSTLAQMYPLQEIQNLTVK	NGlycan/3210.1373	N	90	HexNAc(6)Hex(6)Fuc(1)NeuAc(3)	41	0.0106	Sialyfucosylated
EQSTLAQMYPLQEIQNLTVK	NGlycan/2075.7298	N	90	HexNAc(4)Hex(6)Fuc(0)NeuAc(1)	1	0.0551	Sialylated
EQSTLAQMYPLQEIQNLTVK	NGlycan/1954.7036	N	90	HexNAc(5)Hex(4)Fuc(0)NeuAc(1)	2	2.02	Sialylated
EQSTLAQMYPLQEIQNLTVK	Glu->pyro-Glu/-18.0106; NGlycan/1954.7036	E,N	75,90	HexNAc(5)Hex(4)Fuc(0)NeuAc(1)	2	0.123	Sialylated
EQSTLAQMYPLQEIQNLTVK	NGlycan/2116.7564	N	90	HexNAc(5)Hex(5)Fuc(0)NeuAc(1)	3	2	Sialylated
EQSTLAQMYPLQEIQNLTVK	Glu->pyro-Glu/-18.0106; NGlycan/2116.7564	E,N	75,90	HexNAc(5)Hex(5)Fuc(0)NeuAc(1)	3	0.11	Sialylated
EQSTLAQMYPLQEIQNLTVK	NGlycan/1913.6770	N	90	HexNAc(4)Hex(5)Fuc(0)NeuAc(1)	4	0.51	Sialylated
EQSTLAQMYPLQEIQNLTVK	Glu->pyro-Glu/-18.0106; NGlycan/1913.6770	E,N	75,90	HexNAc(4)Hex(5)Fuc(0)NeuAc(1)	4	0.0556	Sialylated
EQSTLAQMYPLQEIQNLTVK	NGlycan/2407.8518	N	90	HexNAc(5)Hex(5)Fuc(0)NeuAc(2)	5	0.748	Sialylated
EQSTLAQMYPLQEIQNLTVK	Glu->pyro-Glu/-18.0106; NGlycan/2407.8518	E,N	75,90	HexNAc(5)Hex(5)Fuc(0)NeuAc(2)	5	0.134	Sialylated
EQSTLAQMYPLQEIQNLTVK	NGlycan/2319.8358	N	90	HexNAc(6)Hex(5)Fuc(0)NeuAc(1)	6	0.587	Sialylated
EQSTLAQMYPLQEIQNLTVK	NGlycan/2772.9840	N	90	HexNAc(6)Hex(6)Fuc(0)NeuAc(2)	7	0.552	Sialylated
EQSTLAQMYPLQEIQNLTVK	Glu->pyro-Glu/-18.0106; NGlycan/2772.9840	E,N	75,90	HexNAc(6)Hex(6)Fuc(0)NeuAc(2)	7	0.0723	Sialylated
EQSTLAQMYPLQEIQNLTVK	NGlycan/2481.8886	N	90	HexNAc(6)Hex(6)Fuc(0)NeuAc(1)	8	0.49	Sialylated
EQSTLAQMYPLQEIQNLTVK	NGlycan/1751.6242	N	90	HexNAc(4)Hex(4)Fuc(0)NeuAc(1)	9	0.47	Sialylated
EQSTLAQMYPLQEIQNLTVK	Glu->pyro-Glu/-18.0106; NGlycan/1751.6242	E,N	75,90	HexNAc(4)Hex(4)Fuc(0)NeuAc(1)	9	0.0279	Sialylated
EQSTLAQMYPLQEIQNLTVK	NGlycan/2204.7724	N	90	HexNAc(4)Hex(5)Fuc(0)NeuAc(2)	10	0.125	Sialylated
EQSTLAQMYPLQEIQNLTVK	NGlycan/2610.9312	N	90	HexNAc(6)Hex(5)Fuc(0)NeuAc(2)	11	0.437	Sialylated
EQSTLAQMYPLQEIQNLTVK	NGlycan/2157.7829	N	90	HexNAc(6)Hex(4)Fuc(0)NeuAc(1)	12	0.418	Sialylated
EQSTLAQMYPLQEIQNLTVK	NGlycan/2278.8092	N	90	HexNAc(5)Hex(6)Fuc(0)NeuAc(1)	13	0.136	Sialylated
EQSTLAQMYPLQEIQNLTVK	NGlycan/2569.9046	N	90	HexNAc(5)Hex(6)Fuc(0)NeuAc(2)	14	0.122	Sialylated
EQSTLAQMYPLQEIQNLTVK	NGlycan/2976.0634	N	90	HexNAc(7)Hex(6)Fuc(0)NeuAc(2)	15	0.0988	Sialylated
EQSTLAQMYPLQEIQNLTVK	NGlycan/2731.9575	N	90	HexNAc(5)Hex(7)Fuc(0)NeuAc(2)	17	0.0226	Sialylated
EQSTLAQMYPLQEIQNLTVK	NGlycan/1548.5448	N	90	HexNAc(3)Hex(4)Fuc(0)NeuAc(1)	19	0.0133	Sialylated
EQSTLAQMYPLQEIQNLTVK	Deamidated/0.9840; NGlycan/2440.8620	Q,N	89,90	HexNAc(5)Hex(7)Fuc(0)NeuAc(1)	20	0.0193	Sialylated
EQSTLAQMYPLQEIQNLTVK	Deamidated/0.9840; NGlycan/2440.8620	Q,N	81,90	HexNAc(5)Hex(7)Fuc(0)NeuAc(1)	20	0.0181	Sialylated
EQSTLAQMYPLQEIQNLTVK	NGlycan/2935.0368	N	90	HexNAc(6)Hex(7)Fuc(0)NeuAc(2)	21	0.0184	Sialylated
EQSTLAQMYPLQEIQNLTVK	NGlycan/2861.0001	N	90	HexNAc(5)Hex(6)Fuc(0)NeuAc(3)	22	0.0142	Sialylated
EQSTLAQMYPLQEIQNLTVK	NGlycan/1444.5339	N	90	HexNAc(4)Hex(3)Fuc(1)NeuAc(0)	1	0.112	Fucosylated
EQSTLAQMYPLQEIQNLTVK	NGlycan/1606.5867	N	90	HexNAc(4)Hex(4)Fuc(1)NeuAc(0)	2	0.428	Fucosylated
EQSTLAQMYPLQEIQNLTVK	NGlycan/1768.6395	N	90	HexNAc(4)Hex(5)Fuc(1)NeuAc(0)	3	0.251	Fucosylated
EQSTLAQMYPLQEIQNLTVK	NGlycan/2076.7502	N	90	HexNAc(4)Hex(6)Fuc(2)NeuAc(0)	4	0.297	Fucosylated
EQSTLAQMYPLQEIQNLTVK	Glu->pyro-Glu/-18.0106; NGlycan/2133.7717	E,N	75,90	HexNAc(5)Hex(6)Fuc(1)NeuAc(0)	5	1.13	Fucosylated
EQSTLAQMYPLQEIQNLTVK	NGlycan/2133.7717	N	90	HexNAc(5)Hex(6)Fuc(1)NeuAc(0)	5	0.0772	Fucosylated
EQSTLAQMYPLQEIQNLTVK	NGlycan/1914.6974	N	90	HexNAc(4)Hex(5)Fuc(2)NeuAc(0)	6	0.315	Fucosylated
EQSTLAQMYPLQEIQNLTVK	Glu->pyro-Glu/-18.0106; NGlycan/2644.9618	E,N	75,90	HexNAc(6)Hex(7)Fuc(2)NeuAc(0)	7	0.365	Fucosylated
EQSTLAQMYPLQEIQNLTVK	NGlycan/1809.6661	N	90	HexNAc(5)Hex(4)Fuc(1)NeuAc(0)	9	0.224	Fucosylated
EQSTLAQMYPLQEIQNLTVK	NGlycan/1752.6446	N	90	HexNAc(4)Hex(4)Fuc(2)NeuAc(0)	10	0.0827	Fucosylated
EQSTLAQMYPLQEIQNLTVK	Glu->pyro-Glu/-18.0106; NGlycan/2279.8296	E,N	75,90	HexNAc(5)Hex(6)Fuc(2)NeuAc(0)	11	0.334	Fucosylated
EQSTLAQMYPLQEIQNLTVK	NGlycan/2279.8296	N	90	HexNAc(5)Hex(6)Fuc(2)NeuAc(0)	11	0.101	Fucosylated
EQSTLAQMYPLQEIQNLTVK	NGlycan/1971.7189	N	90	HexNAc(5)Hex(5)Fuc(1)NeuAc(0)	13	0.136	Fucosylated
EQSTLAQMYPLQEIQNLTVK	Glu->pyro-Glu/-18.0106; NGlycan/1971.7189	E,N	75,90	HexNAc(5)Hex(5)Fuc(1)NeuAc(0)	13	0.0362	Fucosylated
EQSTLAQMYPLQEIQNLTVK	NGlycan/2441.8824	N	90	HexNAc(5)Hex(7)Fuc(2)NeuAc(0)	14	0.0567	Fucosylated
EQSTLAQMYPLQEIQNLTVK	Glu->pyro-Glu/-18.0106; NGlycan/2117.7768	E,N	75,90	HexNAc(5)Hex(5)Fuc(2)NeuAc(0)	15	0.138	Fucosylated
EQSTLAQMYPLQEIQNLTVK	NGlycan/2117.7768	N	90	HexNAc(5)Hex(5)Fuc(2)NeuAc(0)	15	0.0945	Fucosylated
EQSTLAQMYPLQEIQNLTVK	Deamidated/0.9840; NGlycan/2117.7768	Q,N	86,90	HexNAc(5)Hex(5)Fuc(2)NeuAc(0)	15	0.0191	Fucosylated
EQSTLAQMYPLQEIQNLTVK	NGlycan/1930.6923	N	90	HexNAc(4)Hex(6)Fuc(1)NeuAc(0)	16	0.135	Fucosylated
EQSTLAQMYPLQEIQNLTVK	Glu->pyro-Glu/-18.0106; NGlycan/1930.6923	E,N	75,90	HexNAc(4)Hex(6)Fuc(1)NeuAc(0)	16	0.0975	Fucosylated
EQSTLAQMYPLQEIQNLTVK	NGlycan/2092.7452	N	90	HexNAc(4)Hex(7)Fuc(1)NeuAc(0)	24	0.0493	Fucosylated
EQSTLAQMYPLQEIQNLTVK	NGlycan/1622.5816	N	90	HexNAc(4)Hex(5)Fuc(0)NeuAc(0)	2	0.455	Undecorated
EQSTLAQMYPLQEIQNLTVK	Deamidated/0.9840; NGlycan/1622.5816	Q,N	86,90	HexNAc(4)Hex(5)Fuc(0)NeuAc(0)	2	0.181	Undecorated
EQSTLAQMYPLQEIQNLTVK	NGlycan/1663.6082	N	90	HexNAc(5)Hex(4)Fuc(0)NeuAc(0)	4	1.22	Undecorated
EQSTLAQMYPLQEIQNLTVK	Deamidated/0.9840; NGlycan/1663.6082	Q,N	89,90	HexNAc(5)Hex(4)Fuc(0)NeuAc(0)	4	0.015	Undecorated
EQSTLAQMYPLQEIQNLTVK	NGlycan/1825.6610	N	90	HexNAc(5)Hex(5)Fuc(0)NeuAc(0)	5	0.659	Undecorated
EQSTLAQMYPLQEIQNLTVK	Deamidated/0.9840; NGlycan/1825.6610	Q,N	86,90	HexNAc(5)Hex(5)Fuc(0)NeuAc(0)	5	0.0298	Undecorated
EQSTLAQMYPLQEIQNLTVK	NGlycan/1501.5553	N	90	HexNAc(5)Hex(3)Fuc(0)NeuAc(0)	6	0.433	Undecorated
EQSTLAQMYPLQEIQNLTVK	Deamidated/0.9840; NGlycan/1501.5553	Q,N	89,90	HexNAc(5)Hex(3)Fuc(0)NeuAc(0)	6	0.00379	Undecorated
EQSTLAQMYPLQEIQNLTVK	NGlycan/1460.5288	N	90	HexNAc(4)Hex(4)Fuc(0)NeuAc(0)	7	0.351	Undecorated
EQSTLAQMYPLQEIQNLTVK	NGlycan/1866.6875	N	90	HexNAc(6)Hex(4)Fuc(0)NeuAc(0)	9	0.195	Undecorated
EQSTLAQMYPLQEIQNLTVK	NGlycan/2028.7404	N	90	HexNAc(6)Hex(5)Fuc(0)NeuAc(0)	11	0.133	Undecorated
EQSTLAQMYPLQEIQNLTVK	NGlycan/2190.7932	N	90	HexNAc(6)Hex(6)Fuc(0)NeuAc(0)	12	0.0716	Undecorated
EQSTLAQMYPLQEIQNLTVK	NGlycan/1987.7138	N	90	HexNAc(5)Hex(6)Fuc(0)NeuAc(0)	14	0.0451	Undecorated
EQSTLAQMYPLQEIQNLTVK	NGlycan/1298.4760	N	90	HexNAc(4)Hex(3)Fuc(0)NeuAc(0)	16	0.0407	Undecorated
EQSTLAQMYPLQEIQNLTVK	Glu->pyro-Glu/-18.0106; NGlycan/1702.5813	E,N	75,90	HexNAc(2)Hex(8)Fuc(0)NeuAc(0)	1	0.114	High Mannose
EQSTLAQMYPLQEIQNLTVKLQLQALQQNGSSVLSEDK	Glu->pyro-Glu/-18.0106; NGlycan/2569.9046	E,N	75,90	HexNAc(5)Hex(6)Fuc(0)NeuAc(2)	14	0.0386	Sialylated
LQLQALQQNGSSVLSEDK	NGlycan/2059.7349	N	103	HexNAc(4)Hex(5)Fuc(1)NeuAc(1)	1	5.19	Sialyfucosylated
LQLQALQQNGSSVLSEDK	Deamidated/0.9840; NGlycan/2059.7349	Q,N	101,103	HexNAc(4)Hex(5)Fuc(1)NeuAc(1)	1	0.0322	Sialyfucosylated
LQLQALQQNGSSVLSEDK	NGlycan/2350.8304	N	103	HexNAc(4)Hex(5)Fuc(1)NeuAc(2)	2	3.91	Sialyfucosylated
LQLQALQQNGSSVLSEDK	NGlycan/1897.6821	N	103	HexNAc(4)Hex(4)Fuc(1)NeuAc(1)	3	1.79	Sialyfucosylated
LQLQALQQNGSSVLSEDK	Deamidated/0.9840; NGlycan/1897.6821	Q,N	98,103	HexNAc(4)Hex(4)Fuc(1)NeuAc(1)	3	0.0119	Sialyfucosylated
LQLQALQQNGSSVLSEDK	Deamidated/0.9840; NGlycan/1897.6821	Q,N	101,103	HexNAc(4)Hex(4)Fuc(1)NeuAc(1)	3	0.0118	Sialyfucosylated
LQLQALQQNGSSVLSEDK	Deamidated/0.9840; NGlycan/1897.6821	Q,N	102,103	HexNAc(4)Hex(4)Fuc(1)NeuAc(1)	3	0.00758	Sialyfucosylated
LQLQALQQNGSSVLSEDK	NGlycan/2367.8457	N	103	HexNAc(4)Hex(6)Fuc(2)NeuAc(1)	4	1.47	Sialyfucosylated
LQLQALQQNGSSVLSEDK	Deamidated/0.9840; NGlycan/2367.8457	Q,N	101,103	HexNAc(4)Hex(6)Fuc(2)NeuAc(1)	4	0.0161	Sialyfucosylated
LQLQALQQNGSSVLSEDK	NGlycan/2205.7928	N	103	HexNAc(4)Hex(5)Fuc(2)NeuAc(1)	5	0.595	Sialyfucosylated
LQLQALQQNGSSVLSEDK	NGlycan/2424.8671	N	103	HexNAc(5)Hex(6)Fuc(1)NeuAc(1)	7	0.0542	Sialyfucosylated
LQLQALQQNGSSVLSEDK	NGlycan/2715.9625	N	103	HexNAc(5)Hex(6)Fuc(1)NeuAc(2)	8	0.0695	Sialyfucosylated
LQLQALQQNGSSVLSEDK	NGlycan/2262.8143	N	103	HexNAc(5)Hex(5)Fuc(1)NeuAc(1)	9	0.0782	Sialyfucosylated
LQLQALQQNGSSVLSEDK	NGlycan/3007.0580	N	103	HexNAc(5)Hex(6)Fuc(1)NeuAc(3)	13	0.0252	Sialyfucosylated
LQLQALQQNGSSVLSEDK	Deamidated/0.9840; NGlycan/2221.7878	Q,N	101,103	HexNAc(4)Hex(6)Fuc(1)NeuAc(1)	15	0.153	Sialyfucosylated
LQLQALQQNGSSVLSEDK	NGlycan/1694.6027	N	103	HexNAc(3)Hex(4)Fuc(1)NeuAc(1)	18	0.0109	Sialyfucosylated
LQLQALQQNGSSVLSEDK	NGlycan/2716.9829	N	103	HexNAc(5)Hex(6)Fuc(3)NeuAc(1)	22	0.0145	Sialyfucosylated
LQLQALQQNGSSVLSEDK	NGlycan/2391.8569	N	103	HexNAc(5)Hex(4)Fuc(1)NeuAc(2)	30	0.0604	Sialyfucosylated
LQLQALQQNGSSVLSEDK	NGlycan/2408.8722	N	103	HexNAc(5)Hex(5)Fuc(2)NeuAc(1)	42	0.0177	Sialyfucosylated
LQLQALQQNGSSVLSEDK	Deamidated/0.9840; NGlycan/2408.8722	Q,N	101,103	HexNAc(5)Hex(5)Fuc(2)NeuAc(1)	42	0.00984	Sialyfucosylated
LQLQALQQNGSSVLSEDK	NGlycan/2586.9200	N	103	HexNAc(5)Hex(7)Fuc(1)NeuAc(1)	45	0.00619	Sialyfucosylated
LQLQALQQNGSSVLSEDK	Deamidated/0.9840; NGlycan/2075.7298	Q,N	98,103	HexNAc(4)Hex(6)Fuc(0)NeuAc(1)	1	2.24	Sialylated
LQLQALQQNGSSVLSEDK	NGlycan/1954.7036	N	103	HexNAc(5)Hex(4)Fuc(0)NeuAc(1)	2	0.0519	Sialylated
LQLQALQQNGSSVLSEDK	Deamidated/0.9840; NGlycan/2116.7564	Q,N	101,103	HexNAc(5)Hex(5)Fuc(0)NeuAc(1)	3	0.0274	Sialylated
LQLQALQQNGSSVLSEDK	NGlycan/2116.7564	N	103	HexNAc(5)Hex(5)Fuc(0)NeuAc(1)	3	0.174	Sialylated
LQLQALQQNGSSVLSEDK	Deamidated/0.9840; NGlycan/1913.6770	Q,N	98,103	HexNAc(4)Hex(5)Fuc(0)NeuAc(1)	4	0.44	Sialylated
LQLQALQQNGSSVLSEDK	Deamidated/0.9840; NGlycan/1913.6770	Q,N	102,103	HexNAc(4)Hex(5)Fuc(0)NeuAc(1)	4	0.429	Sialylated
LQLQALQQNGSSVLSEDK	NGlycan/1913.6770	N	103	HexNAc(4)Hex(5)Fuc(0)NeuAc(1)	4	0.0206	Sialylated
LQLQALQQNGSSVLSEDK	Deamidated/0.9840; NGlycan/1913.6770	Q,N	101,103	HexNAc(4)Hex(5)Fuc(0)NeuAc(1)	4	0.0057	Sialylated
LQLQALQQNGSSVLSEDK	NGlycan/2407.8518	N	103	HexNAc(5)Hex(5)Fuc(0)NeuAc(2)	5	0.0204	Sialylated
LQLQALQQNGSSVLSEDK	NGlycan/1751.6242	N	103	HexNAc(4)Hex(4)Fuc(0)NeuAc(1)	9	0.317	Sialylated
LQLQALQQNGSSVLSEDK	NGlycan/2204.7724	N	103	HexNAc(4)Hex(5)Fuc(0)NeuAc(2)	10	0.469	Sialylated
LQLQALQQNGSSVLSEDK	NGlycan/2278.8092	N	103	HexNAc(5)Hex(6)Fuc(0)NeuAc(1)	13	0.0777	Sialylated
LQLQALQQNGSSVLSEDK	Deamidated/0.9840; NGlycan/2278.8092	Q,N	98,103	HexNAc(5)Hex(6)Fuc(0)NeuAc(1)	13	0.0382	Sialylated
LQLQALQQNGSSVLSEDK	NGlycan/2366.8253	N	103	HexNAc(4)Hex(6)Fuc(0)NeuAc(2)	16	0.012	Sialylated
LQLQALQQNGSSVLSEDK	NGlycan/1444.5339	N	103	HexNAc(4)Hex(3)Fuc(1)NeuAc(0)	1	5.02	Fucosylated
LQLQALQQNGSSVLSEDK	Deamidated/0.9840; NGlycan/1444.5339	Q,N	101,103	HexNAc(4)Hex(3)Fuc(1)NeuAc(0)	1	0.0661	Fucosylated
LQLQALQQNGSSVLSEDK	Deamidated/0.9840; NGlycan/1444.5339	Q,N	98,103	HexNAc(4)Hex(3)Fuc(1)NeuAc(0)	1	0.0119	Fucosylated
LQLQALQQNGSSVLSEDK	NGlycan/1606.5867	N	103	HexNAc(4)Hex(4)Fuc(1)NeuAc(0)	2	3.26	Fucosylated
LQLQALQQNGSSVLSEDK	Deamidated/0.9840; NGlycan/1606.5867	Q,N	101,103	HexNAc(4)Hex(4)Fuc(1)NeuAc(0)	2	0.0406	Fucosylated
LQLQALQQNGSSVLSEDK	NGlycan/1768.6395	N	103	HexNAc(4)Hex(5)Fuc(1)NeuAc(0)	3	2.65	Fucosylated
LQLQALQQNGSSVLSEDK	Deamidated/0.9840; NGlycan/1768.6395	Q,N	101,103	HexNAc(4)Hex(5)Fuc(1)NeuAc(0)	3	1.14	Fucosylated
LQLQALQQNGSSVLSEDK	Deamidated/0.9840; NGlycan/1768.6395	Q,N	96,103	HexNAc(4)Hex(5)Fuc(1)NeuAc(0)	3	0.0296	Fucosylated
LQLQALQQNGSSVLSEDK	NGlycan/2076.7502	N	103	HexNAc(4)Hex(6)Fuc(2)NeuAc(0)	4	2.04	Fucosylated
LQLQALQQNGSSVLSEDK	NGlycan/2133.7717	N	103	HexNAc(5)Hex(6)Fuc(1)NeuAc(0)	5	0.0536	Fucosylated
LQLQALQQNGSSVLSEDK	NGlycan/1914.6974	N	103	HexNAc(4)Hex(5)Fuc(2)NeuAc(0)	6	0.497	Fucosylated
LQLQALQQNGSSVLSEDK	Deamidated/0.9840; NGlycan/1914.6974	Q,N	101,103	HexNAc(4)Hex(5)Fuc(2)NeuAc(0)	6	0.0298	Fucosylated
LQLQALQQNGSSVLSEDK	Deamidated/0.9840; NGlycan/1914.6974	Q,N	98,103	HexNAc(4)Hex(5)Fuc(2)NeuAc(0)	6	0.0209	Fucosylated
LQLQALQQNGSSVLSEDK	NGlycan/2222.8082	N	103	HexNAc(4)Hex(6)Fuc(3)NeuAc(0)	8	0.348	Fucosylated
LQLQALQQNGSSVLSEDK	NGlycan/1809.6661	N	103	HexNAc(5)Hex(4)Fuc(1)NeuAc(0)	9	0.187	Fucosylated
LQLQALQQNGSSVLSEDK	NGlycan/1752.6446	N	103	HexNAc(4)Hex(4)Fuc(2)NeuAc(0)	10	0.334	Fucosylated
LQLQALQQNGSSVLSEDK	Deamidated/0.9840; NGlycan/1752.6446	Q,N	102,103	HexNAc(4)Hex(4)Fuc(2)NeuAc(0)	10	0.141	Fucosylated
LQLQALQQNGSSVLSEDK	NGlycan/2279.8296	N	103	HexNAc(5)Hex(6)Fuc(2)NeuAc(0)	11	0.0819	Fucosylated
LQLQALQQNGSSVLSEDK	NGlycan/1647.6132	N	103	HexNAc(5)Hex(3)Fuc(1)NeuAc(0)	12	0.212	Fucosylated
LQLQALQQNGSSVLSEDK	NGlycan/1971.7189	N	103	HexNAc(5)Hex(5)Fuc(1)NeuAc(0)	13	0.121	Fucosylated
LQLQALQQNGSSVLSEDK	NGlycan/2117.7768	N	103	HexNAc(5)Hex(5)Fuc(2)NeuAc(0)	15	0.0524	Fucosylated
LQLQALQQNGSSVLSEDK	NGlycan/1241.4545	N	103	HexNAc(3)Hex(3)Fuc(1)NeuAc(0)	17	0.0676	Fucosylated
LQLQALQQNGSSVLSEDK	NGlycan/2060.7553	N	103	HexNAc(4)Hex(5)Fuc(3)NeuAc(0)	18	0.114	Fucosylated
LQLQALQQNGSSVLSEDK	NGlycan/2263.8347	N	103	HexNAc(5)Hex(5)Fuc(3)NeuAc(0)	20	0.0615	Fucosylated
LQLQALQQNGSSVLSEDK	NGlycan/1403.5073	N	103	HexNAc(3)Hex(4)Fuc(1)NeuAc(0)	25	0.0489	Fucosylated
LQLQALQQNGSSVLSEDK	NGlycan/2425.8875	N	103	HexNAc(5)Hex(6)Fuc(3)NeuAc(0)	26	0.0459	Fucosylated
LQLQALQQNGSSVLSEDK	NGlycan/1955.7240	N	103	HexNAc(5)Hex(4)Fuc(2)NeuAc(0)	31	0.0246	Fucosylated
LQLQALQQNGSSVLSEDK	NGlycan/2345.8878	N	103	HexNAc(7)Hex(3)Fuc(3)NeuAc(0)	37	0.000733	Fucosylated
LQLQALQQNGSSVLSEDK	NGlycan/1460.5288	N	103	HexNAc(4)Hex(4)Fuc(0)NeuAc(0)	1	4.24	Undecorated
LQLQALQQNGSSVLSEDK	Deamidated/0.9840; NGlycan/1460.5288	Q,N	101,103	HexNAc(4)Hex(4)Fuc(0)NeuAc(0)	1	2.61	Undecorated
LQLQALQQNGSSVLSEDK	Deamidated/0.9840; NGlycan/1460.5288	Q,N	98,103	HexNAc(4)Hex(4)Fuc(0)NeuAc(0)	1	2.61	Undecorated
LQLQALQQNGSSVLSEDK	Deamidated/0.9840; NGlycan/1460.5288	Q,N	102,103	HexNAc(4)Hex(4)Fuc(0)NeuAc(0)	1	2.55	Undecorated
LQLQALQQNGSSVLSEDK	NGlycan/1622.5816	N	103	HexNAc(4)Hex(5)Fuc(0)NeuAc(0)	2	3.29	Undecorated
LQLQALQQNGSSVLSEDK	Deamidated/0.9840; NGlycan/1622.5816	Q,N	98,103	HexNAc(4)Hex(5)Fuc(0)NeuAc(0)	2	1.93	Undecorated
LQLQALQQNGSSVLSEDK	Deamidated/0.9840; NGlycan/1622.5816	Q,N	101,103	HexNAc(4)Hex(5)Fuc(0)NeuAc(0)	2	1.88	Undecorated
LQLQALQQNGSSVLSEDK	Deamidated/0.9840; NGlycan/1784.6344	Q,N	101,103	HexNAc(4)Hex(6)Fuc(0)NeuAc(0)	3	1.75	Undecorated
LQLQALQQNGSSVLSEDK	Deamidated/0.9840; NGlycan/1663.6082	Q,N	102,103	HexNAc(5)Hex(4)Fuc(0)NeuAc(0)	4	0.142	Undecorated
LQLQALQQNGSSVLSEDK	Deamidated/0.9840; NGlycan/1663.6082	Q,N	98,103	HexNAc(5)Hex(4)Fuc(0)NeuAc(0)	4	0.142	Undecorated
LQLQALQQNGSSVLSEDK	NGlycan/1663.6082	N	103	HexNAc(5)Hex(4)Fuc(0)NeuAc(0)	4	0.094	Undecorated
LQLQALQQNGSSVLSEDK	NGlycan/1825.6610	N	103	HexNAc(5)Hex(5)Fuc(0)NeuAc(0)	5	0.319	Undecorated
LQLQALQQNGSSVLSEDK	Deamidated/0.9840; NGlycan/1825.6610	Q,N	101,103	HexNAc(5)Hex(5)Fuc(0)NeuAc(0)	5	0.113	Undecorated
LQLQALQQNGSSVLSEDK	Deamidated/0.9840; NGlycan/1825.6610	Q,N	102,103	HexNAc(5)Hex(5)Fuc(0)NeuAc(0)	5	0.113	Undecorated
LQLQALQQNGSSVLSEDK	NGlycan/1501.5553	N	103	HexNAc(5)Hex(3)Fuc(0)NeuAc(0)	10	0.135	Undecorated
LQLQALQQNGSSVLSEDK	Deamidated/0.9840; NGlycan/1257.4494	Q,N	98,103	HexNAc(3)Hex(4)Fuc(0)NeuAc(0)	15	0.0438	Undecorated
LQLQALQQNGSSVLSEDK	NGlycan/1298.4760	N	103	HexNAc(4)Hex(3)Fuc(0)NeuAc(0)	17	0.036	Undecorated
LQLQALQQNGSSVLSEDK	Deamidated/0.9840; NGlycan/1298.4760	Q,N	101,103	HexNAc(4)Hex(3)Fuc(0)NeuAc(0)	17	0.0216	Undecorated
LQLQALQQNGSSVLSEDK	NGlycan/2188.7398	N	103	HexNAc(2)Hex(11)Fuc(0)NeuAc(0)	3	0.00855	High Mannose
LQLQALQQNGSSVLSEDK	Deamidated/0.9840; NGlycan/1216.4229	Q,N	101,103	HexNAc(2)Hex(5)Fuc(0)NeuAc(0)	2	0.00151	High Mannose
LQLQALQQNGSSVLSEDK	Deamidated/0.9840; NGlycan/1216.4229	Q,N	102,103	HexNAc(2)Hex(5)Fuc(0)NeuAc(0)	2	0.00151	High Mannose
LQLQALQQNGSSVLSEDKSK	NGlycan/2059.7349	N	103	HexNAc(4)Hex(5)Fuc(1)NeuAc(1)	1	0.175	Sialyfucosylated
LQLQALQQNGSSVLSEDKSK	NGlycan/2350.8304	N	103	HexNAc(4)Hex(5)Fuc(1)NeuAc(2)	2	0.143	Sialyfucosylated
LQLQALQQNGSSVLSEDKSK	NGlycan/1897.6821	N	103	HexNAc(4)Hex(4)Fuc(1)NeuAc(1)	3	0.0589	Sialyfucosylated
LQLQALQQNGSSVLSEDKSK	NGlycan/2205.7928	N	103	HexNAc(4)Hex(5)Fuc(2)NeuAc(1)	5	0.0213	Sialyfucosylated
LQLQALQQNGSSVLSEDKSK	NGlycan/1444.5339	N	103	HexNAc(4)Hex(3)Fuc(1)NeuAc(0)	1	0.21	Fucosylated
LQLQALQQNGSSVLSEDKSK	Deamidated/0.9840; NGlycan/1444.5339	Q,N	102,103	HexNAc(4)Hex(3)Fuc(1)NeuAc(0)	1	0.00489	Fucosylated
LQLQALQQNGSSVLSEDKSK	NGlycan/1606.5867	N	103	HexNAc(4)Hex(4)Fuc(1)NeuAc(0)	2	0.153	Fucosylated
LQLQALQQNGSSVLSEDKSK	NGlycan/1768.6395	N	103	HexNAc(4)Hex(5)Fuc(1)NeuAc(0)	3	0.113	Fucosylated
LQLQALQQNGSSVLSEDKSK	NGlycan/1914.6974	N	103	HexNAc(4)Hex(5)Fuc(2)NeuAc(0)	6	0.0273	Fucosylated
LQLQALQQNGSSVLSEDKSK	NGlycan/1752.6446	N	103	HexNAc(4)Hex(4)Fuc(2)NeuAc(0)	10	0.0213	Fucosylated
FFVSVGLPNMTQGFWENSMLTDPGNVQK	NGlycan/3195.1628	N	322	HexNAc(6)Hex(5)Fuc(4)NeuAc(2)	19	0.0995	Sialyfucosylated
FFVSVGLPNMTQGFWENSMLTDPGNVQK	NGlycan/2538.9352	N	322	HexNAc(5)Hex(4)Fuc(4)NeuAc(1)	20	0.0957	Sialyfucosylated
FFVSVGLPNMTQGFWENSMLTDPGNVQK	NGlycan/2831.0259	N	322	HexNAc(7)Hex(6)Fuc(1)NeuAc(1)	21	0.0878	Sialyfucosylated
FFVSVGLPNMTQGFWENSMLTDPGNVQK	NGlycan/2498.9039; Deamidated/0.9840	N,Q	322,325	HexNAc(6)Hex(7)Fuc(1)NeuAc(0)	21	0.00397	Fucosylated
FFVSVGLPNMTQGFWENSMLTDPGNVQK	NGlycan/2742.0146	N	322	HexNAc(6)Hex(4)Fuc(4)NeuAc(1)	23	0.0757	Sialyfucosylated
FFVSVGLPNMTQGFWENSMLTDPGNVQK	NGlycan/2085.7870	N	322	HexNAc(5)Hex(3)Fuc(4)NeuAc(0)	28	0.0423	Fucosylated
FFVSVGLPNMTQGFWENSMLTDPGNVQK	NGlycan/2288.8663	N	322	HexNAc(6)Hex(3)Fuc(4)NeuAc(0)	29	0.0334	Fucosylated
FFVSVGLPNMTQGFWENSMLTDPGNVQK	NGlycan/2450.9192	N	322	HexNAc(6)Hex(4)Fuc(4)NeuAc(0)	30	0.0261	Fucosylated
FFVSVGLPNMTQGFWENSMLTDPGNVQK	NGlycan/2904.0674	N	322	HexNAc(6)Hex(5)Fuc(4)NeuAc(1)	31	0.0576	Sialyfucosylated
FFVSVGLPNMTQGFWENSMLTDPGNVQK	NGlycan/2612.9720	N	322	HexNAc(6)Hex(5)Fuc(4)NeuAc(0)	34	0.0181	Fucosylated
FFVSVGLPNMTQGFWENSMLTDPGNVQK	NGlycan/2246.8194	N	322	HexNAc(5)Hex(4)Fuc(2)NeuAc(1)	39	0.0279	Sialyfucosylated
SIGLLSPDFQEDNETEINFLLK	NGlycan/2059.7349	N	432	HexNAc(4)Hex(5)Fuc(1)NeuAc(1)	1	0.253	Sialyfucosylated
SIGLLSPDFQEDNETEINFLLK	NGlycan/2350.8304	N	432	HexNAc(4)Hex(5)Fuc(1)NeuAc(2)	2	0.223	Sialyfucosylated
SIGLLSPDFQEDNETEINFLLK	NGlycan/1897.6821	N	432	HexNAc(4)Hex(4)Fuc(1)NeuAc(1)	3	0.0157	Sialyfucosylated
SIGLLSPDFQEDNETEINFLLK	NGlycan/2367.8457	N	432	HexNAc(4)Hex(6)Fuc(2)NeuAc(1)	4	0.0248	Sialyfucosylated
SIGLLSPDFQEDNETEINFLLK	NGlycan/2205.7928	N	432	HexNAc(4)Hex(5)Fuc(2)NeuAc(1)	5	0.0243	Sialyfucosylated
SIGLLSPDFQEDNETEINFLLK	NGlycan/2789.9993	N	432	HexNAc(6)Hex(7)Fuc(1)NeuAc(1)	6	0.141	Sialyfucosylated
SIGLLSPDFQEDNETEINFLLK	NGlycan/2424.8671	N	432	HexNAc(5)Hex(6)Fuc(1)NeuAc(1)	7	0.287	Sialyfucosylated
SIGLLSPDFQEDNETEINFLLK	NGlycan/2715.9625	N	432	HexNAc(5)Hex(6)Fuc(1)NeuAc(2)	8	0.282	Sialyfucosylated
SIGLLSPDFQEDNETEINFLLK	NGlycan/2262.8143	N	432	HexNAc(5)Hex(5)Fuc(1)NeuAc(1)	9	0.193	Sialyfucosylated
SIGLLSPDFQEDNETEINFLLK	NGlycan/2100.7615	N	432	HexNAc(5)Hex(4)Fuc(1)NeuAc(1)	10	0.0708	Sialyfucosylated
SIGLLSPDFQEDNETEINFLLK	NGlycan/3081.0947	N	432	HexNAc(6)Hex(7)Fuc(1)NeuAc(2)	11	0.206	Sialyfucosylated
SIGLLSPDFQEDNETEINFLLK	NGlycan/2732.9779	N	432	HexNAc(5)Hex(7)Fuc(2)NeuAc(1)	12	0.189	Sialyfucosylated
SIGLLSPDFQEDNETEINFLLK	NGlycan/3007.0580	N	432	HexNAc(5)Hex(6)Fuc(1)NeuAc(3)	13	0.181	Sialyfucosylated
SIGLLSPDFQEDNETEINFLLK	NGlycan/2553.9097	N	432	HexNAc(5)Hex(5)Fuc(1)NeuAc(2)	14	0.062	Sialyfucosylated
SIGLLSPDFQEDNETEINFLLK	NGlycan/3024.0733	N	432	HexNAc(5)Hex(7)Fuc(2)NeuAc(2)	16	0.139	Sialyfucosylated
SIGLLSPDFQEDNETEINFLLK	NGlycan/2627.9465	N	432	HexNAc(6)Hex(6)Fuc(1)NeuAc(1)	26	0.0683	Sialyfucosylated
SIGLLSPDFQEDNETEINFLLK	NGlycan/3372.1902	N	432	HexNAc(6)Hex(7)Fuc(1)NeuAc(3)	27	0.0659	Sialyfucosylated
SIGLLSPDFQEDNETEINFLLK	NGlycan/2919.0419	N	432	HexNAc(6)Hex(6)Fuc(1)NeuAc(2)	28	0.0651	Sialyfucosylated
SIGLLSPDFQEDNETEINFLLK	NGlycan/2936.0572	N	432	HexNAc(6)Hex(7)Fuc(2)NeuAc(1)	32	0.049	Sialyfucosylated
SIGLLSPDFQEDNETEINFLLK	NGlycan/2570.9250	N	432	HexNAc(5)Hex(6)Fuc(2)NeuAc(1)	33	0.0436	Sialyfucosylated
SIGLLSPDFQEDNETEINFLLK	NGlycan/3227.1527	N	432	HexNAc(6)Hex(7)Fuc(2)NeuAc(2)	35	0.0339	Sialyfucosylated
SIGLLSPDFQEDNETEINFLLK	NGlycan/2862.0205	N	432	HexNAc(5)Hex(6)Fuc(2)NeuAc(2)	40	0.0234	Sialyfucosylated
SIGLLSPDFQEDNETEINFLLK	NGlycan/3210.1373	N	432	HexNAc(6)Hex(6)Fuc(1)NeuAc(3)	41	0.021	Sialyfucosylated
SIGLLSPDFQEDNETEINFLLK	NGlycan/2879.0358	N	432	HexNAc(5)Hex(7)Fuc(3)NeuAc(1)	43	0.0164	Sialyfucosylated
SIGLLSPDFQEDNETEINFLLK	NGlycan/2075.7298; Deamidated/0.9840	N,N	432,437	HexNAc(4)Hex(6)Fuc(0)NeuAc(1)	1	0.00657	Sialylated
SIGLLSPDFQEDNETEINFLLK	Deamidated/0.9840; NGlycan/2116.7564	Q,N	429,432	HexNAc(5)Hex(5)Fuc(0)NeuAc(1)	3	0.00458	Sialylated
SIGLLSPDFQEDNETEINFLLK	NGlycan/2278.8092; Deamidated/0.9840	N,N	432,437	HexNAc(5)Hex(6)Fuc(0)NeuAc(1)	13	0.0152	Sialylated
SIGLLSPDFQEDNETEINFLLK	NGlycan/2366.8253; Deamidated/0.9840	N,N	432,437	HexNAc(4)Hex(6)Fuc(0)NeuAc(2)	16	0.0239	Sialylated
SIGLLSPDFQEDNETEINFLLK	NGlycan/2643.9414	N	432	HexNAc(6)Hex(7)Fuc(0)NeuAc(1)	18	0.0218	Sialylated
SIGLLSPDFQEDNETEINFLLK	Deamidated/0.9840; NGlycan/2440.8620	Q,N	429,432	HexNAc(5)Hex(7)Fuc(0)NeuAc(1)	20	0.00462	Sialylated
SIGLLSPDFQEDNETEINFLLK	NGlycan/1606.5867	N	432	HexNAc(4)Hex(4)Fuc(1)NeuAc(0)	2	0.0226	Fucosylated
SIGLLSPDFQEDNETEINFLLK	NGlycan/1768.6395	N	432	HexNAc(4)Hex(5)Fuc(1)NeuAc(0)	3	0.0729	Fucosylated
SIGLLSPDFQEDNETEINFLLK	NGlycan/2076.7502	N	432	HexNAc(4)Hex(6)Fuc(2)NeuAc(0)	4	0.113	Fucosylated
SIGLLSPDFQEDNETEINFLLK	NGlycan/2133.7717	N	432	HexNAc(5)Hex(6)Fuc(1)NeuAc(0)	5	0.164	Fucosylated
SIGLLSPDFQEDNETEINFLLK	Deamidated/0.9840; NGlycan/2133.7717	Q,N	429,432	HexNAc(5)Hex(6)Fuc(1)NeuAc(0)	5	0.0263	Fucosylated
SIGLLSPDFQEDNETEINFLLK	NGlycan/1809.6661	N	432	HexNAc(5)Hex(4)Fuc(1)NeuAc(0)	9	0.0374	Fucosylated
SIGLLSPDFQEDNETEINFLLK	NGlycan/2279.8296	N	432	HexNAc(5)Hex(6)Fuc(2)NeuAc(0)	11	0.0759	Fucosylated
SIGLLSPDFQEDNETEINFLLK	NGlycan/1971.7189	N	432	HexNAc(5)Hex(5)Fuc(1)NeuAc(0)	13	0.0896	Fucosylated
SIGLLSPDFQEDNETEINFLLK	NGlycan/2441.8824	N	432	HexNAc(5)Hex(7)Fuc(2)NeuAc(0)	14	0.173	Fucosylated
SIGLLSPDFQEDNETEINFLLK	NGlycan/2117.7768	N	432	HexNAc(5)Hex(5)Fuc(2)NeuAc(0)	15	0.0209	Fucosylated
SIGLLSPDFQEDNETEINFLLK	NGlycan/2498.9039	N	432	HexNAc(6)Hex(7)Fuc(1)NeuAc(0)	21	0.0564	Fucosylated
SIGLLSPDFQEDNETEINFLLK	NGlycan/2336.8511	N	432	HexNAc(6)Hex(6)Fuc(1)NeuAc(0)	22	0.0541	Fucosylated
SIGLLSPDFQEDNETEINFLLK	NGlycan/2174.7983	N	432	HexNAc(6)Hex(5)Fuc(1)NeuAc(0)	32	0.0231	Fucosylated
SIGLLSPDFQEDNETEINFLLK	NGlycan/2295.8245	N	432	HexNAc(5)Hex(7)Fuc(1)NeuAc(0)	33	0.0235	Fucosylated
SIGLLSPDFQEDNETEINFLLK	Deamidated/0.9840; NGlycan/2149.7666	Q,N	429,432	HexNAc(5)Hex(7)Fuc(0)NeuAc(0)	18	0.0203	Undecorated
SIGLLSPDFQEDNETEINFLLK	NGlycan/1784.6344; Deamidated/0.9840	N,N	432,437	HexNAc(4)Hex(6)Fuc(0)NeuAc(0)	19	0.0164	Undecorated
SIGLLSPDFQEDNETEINFLLK	Deamidated/0.9840; NGlycan/1825.6610	Q,N	429,432	HexNAc(5)Hex(5)Fuc(0)NeuAc(0)	20	0.0116	Undecorated
SIGLLSPDFQEDNETEINFLLK	Deamidated/0.9840; NGlycan/2352.8460	Q,N	429,432	HexNAc(6)Hex(7)Fuc(0)NeuAc(0)	21	0.00396	Undecorated
CDISNSTEAGQK	NGlycan/2059.7349	N	546	HexNAc(4)Hex(5)Fuc(1)NeuAc(1)	1	0.463	Sialyfucosylated
CDISNSTEAGQK	NGlycan/2350.8304	N	546	HexNAc(4)Hex(5)Fuc(1)NeuAc(2)	2	0.126	Sialyfucosylated
CDISNSTEAGQK	NGlycan/1897.6821	N	546	HexNAc(4)Hex(4)Fuc(1)NeuAc(1)	3	0.691	Sialyfucosylated
CDISNSTEAGQK	NGlycan/2789.9993	N	546	HexNAc(6)Hex(7)Fuc(1)NeuAc(1)	6	0.0137	Sialyfucosylated
CDISNSTEAGQK	NGlycan/2424.8671	N	546	HexNAc(5)Hex(6)Fuc(1)NeuAc(1)	7	0.0957	Sialyfucosylated
CDISNSTEAGQK	NGlycan/2715.9625	N	546	HexNAc(5)Hex(6)Fuc(1)NeuAc(2)	8	0.0422	Sialyfucosylated
CDISNSTEAGQK	NGlycan/2262.8143	N	546	HexNAc(5)Hex(5)Fuc(1)NeuAc(1)	9	0.17	Sialyfucosylated
CDISNSTEAGQK	NGlycan/2100.7615	N	546	HexNAc(5)Hex(4)Fuc(1)NeuAc(1)	10	0.208	Sialyfucosylated
CDISNSTEAGQK	NGlycan/2553.9097	N	546	HexNAc(5)Hex(5)Fuc(1)NeuAc(2)	14	0.0278	Sialyfucosylated
CDISNSTEAGQK	NGlycan/1694.6027	N	546	HexNAc(3)Hex(4)Fuc(1)NeuAc(1)	18	0.112	Sialyfucosylated
CDISNSTEAGQK	NGlycan/2465.8937	N	546	HexNAc(6)Hex(5)Fuc(1)NeuAc(1)	24	0.0382	Sialyfucosylated
CDISNSTEAGQK	NGlycan/2627.9465	N	546	HexNAc(6)Hex(6)Fuc(1)NeuAc(1)	26	0.0266	Sialyfucosylated
CDISNSTEAGQK	NGlycan/1856.6556	N	546	HexNAc(3)Hex(5)Fuc(1)NeuAc(1)	29	0.0629	Sialyfucosylated
CDISNSTEAGQK	NGlycan/2303.8409	N	546	HexNAc(6)Hex(4)Fuc(1)NeuAc(1)	34	0.0426	Sialyfucosylated
CDISNSTEAGQK	NGlycan/2351.8508	N	546	HexNAc(4)Hex(5)Fuc(3)NeuAc(1)	38	0.0296	Sialyfucosylated
CDISNSTEAGQK	NGlycan/2756.9891	N	546	HexNAc(6)Hex(5)Fuc(1)NeuAc(2)	44	0.0135	Sialyfucosylated
CDISNSTEAGQK	NGlycan/1954.7036	N	546	HexNAc(5)Hex(4)Fuc(0)NeuAc(1)	2	0.289	Sialylated
CDISNSTEAGQK	NGlycan/2407.8518	N	546	HexNAc(5)Hex(5)Fuc(0)NeuAc(2)	5	0.144	Sialylated
CDISNSTEAGQK	NGlycan/2319.8358	N	546	HexNAc(6)Hex(5)Fuc(0)NeuAc(1)	6	0.00909	Sialylated
CDISNSTEAGQK	NGlycan/2772.9840	N	546	HexNAc(6)Hex(6)Fuc(0)NeuAc(2)	7	0.0157	Sialylated
CDISNSTEAGQK	NGlycan/1751.6242	N	546	HexNAc(4)Hex(4)Fuc(0)NeuAc(1)	9	0.0345	Sialylated
CDISNSTEAGQK	NGlycan/2610.9312	N	546	HexNAc(6)Hex(5)Fuc(0)NeuAc(2)	11	0.0285	Sialylated
CDISNSTEAGQK	NGlycan/1548.5448	N	546	HexNAc(3)Hex(4)Fuc(0)NeuAc(1)	19	0.0206	Sialylated
CDISNSTEAGQK	NGlycan/1444.5339	N	546	HexNAc(4)Hex(3)Fuc(1)NeuAc(0)	1	0.418	Fucosylated
CDISNSTEAGQK	NGlycan/1606.5867	N	546	HexNAc(4)Hex(4)Fuc(1)NeuAc(0)	2	1.06	Fucosylated
CDISNSTEAGQK	NGlycan/1768.6395	N	546	HexNAc(4)Hex(5)Fuc(1)NeuAc(0)	3	0.251	Fucosylated
CDISNSTEAGQK	NGlycan/2133.7717	N	546	HexNAc(5)Hex(6)Fuc(1)NeuAc(0)	5	0.0436	Fucosylated
CDISNSTEAGQK	NGlycan/1809.6661	N	546	HexNAc(5)Hex(4)Fuc(1)NeuAc(0)	9	0.343	Fucosylated
CDISNSTEAGQK	NGlycan/1752.6446	N	546	HexNAc(4)Hex(4)Fuc(2)NeuAc(0)	10	0.0208	Fucosylated
CDISNSTEAGQK	NGlycan/2279.8296	N	546	HexNAc(5)Hex(6)Fuc(2)NeuAc(0)	11	0.0738	Fucosylated
CDISNSTEAGQK	NGlycan/1647.6132	N	546	HexNAc(5)Hex(3)Fuc(1)NeuAc(0)	12	0.141	Fucosylated
CDISNSTEAGQK	NGlycan/1971.7189	N	546	HexNAc(5)Hex(5)Fuc(1)NeuAc(0)	13	0.182	Fucosylated
CDISNSTEAGQK	NGlycan/1241.4545	N	546	HexNAc(3)Hex(3)Fuc(1)NeuAc(0)	17	0.129	Fucosylated
CDISNSTEAGQK	NGlycan/1565.5601	N	546	HexNAc(3)Hex(5)Fuc(1)NeuAc(0)	19	0.0644	Fucosylated
CDISNSTEAGQK	NGlycan/1850.6926	N	546	HexNAc(6)Hex(3)Fuc(1)NeuAc(0)	23	0.0496	Fucosylated
CDISNSTEAGQK	NGlycan/1403.5073	N	546	HexNAc(3)Hex(4)Fuc(1)NeuAc(0)	25	0.0427	Fucosylated
CDISNSTEAGQK	NGlycan/2012.7454	N	546	HexNAc(6)Hex(4)Fuc(1)NeuAc(0)	27	0.0454	Fucosylated
CDISNSTEAGQK	NGlycan/2174.7983	N	546	HexNAc(6)Hex(5)Fuc(1)NeuAc(0)	32	0.024	Fucosylated
CDISNSTEAGQK	NGlycan/1898.7025	N	546	HexNAc(4)Hex(4)Fuc(3)NeuAc(0)	35	0.00866	Fucosylated
CDISNSTEAGQK	NGlycan/1727.6130	N	546	HexNAc(3)Hex(6)Fuc(1)NeuAc(0)	36	0.00721	Fucosylated
CDISNSTEAGQK	NGlycan/1216.4229	N	546	HexNAc(2)Hex(5)Fuc(0)NeuAc(0)	2	0.0209	High Mannose
NVSDIIPR	NGlycan/2059.7349	N	690	HexNAc(4)Hex(5)Fuc(1)NeuAc(1)	1	1.75	Sialyfucosylated
NVSDIIPR	NGlycan/2350.8304	N	690	HexNAc(4)Hex(5)Fuc(1)NeuAc(2)	2	0.52	Sialyfucosylated
NVSDIIPR	NGlycan/1897.6821	N	690	HexNAc(4)Hex(4)Fuc(1)NeuAc(1)	3	0.61	Sialyfucosylated
NVSDIIPR	NGlycan/2205.7928	N	690	HexNAc(4)Hex(5)Fuc(2)NeuAc(1)	5	0.0253	Sialyfucosylated
NVSDIIPR	NGlycan/2424.8671	N	690	HexNAc(5)Hex(6)Fuc(1)NeuAc(1)	7	0.202	Sialyfucosylated
NVSDIIPR	NGlycan/2715.9625	N	690	HexNAc(5)Hex(6)Fuc(1)NeuAc(2)	8	0.179	Sialyfucosylated
NVSDIIPR	NGlycan/2262.8143	N	690	HexNAc(5)Hex(5)Fuc(1)NeuAc(1)	9	0.0468	Sialyfucosylated
NVSDIIPR	NGlycan/2100.7615	N	690	HexNAc(5)Hex(4)Fuc(1)NeuAc(1)	10	0.0335	Sialyfucosylated
NVSDIIPR	NGlycan/2732.9779	N	690	HexNAc(5)Hex(7)Fuc(2)NeuAc(1)	12	0.134	Sialyfucosylated
NVSDIIPR	NGlycan/3007.0580	N	690	HexNAc(5)Hex(6)Fuc(1)NeuAc(3)	13	0.0296	Sialyfucosylated
NVSDIIPR	NGlycan/3024.0733	N	690	HexNAc(5)Hex(7)Fuc(2)NeuAc(2)	16	0.0197	Sialyfucosylated
NVSDIIPR	NGlycan/2716.9829	N	690	HexNAc(5)Hex(6)Fuc(3)NeuAc(1)	22	0.0858	Sialyfucosylated
NVSDIIPR	NGlycan/2351.8508	N	690	HexNAc(4)Hex(5)Fuc(3)NeuAc(1)	38	0.00339	Sialyfucosylated
NVSDIIPR	NGlycan/2116.7564	N	690	HexNAc(5)Hex(5)Fuc(0)NeuAc(1)	3	0.0204	Sialylated
NVSDIIPR	NGlycan/1913.6770	N	690	HexNAc(4)Hex(5)Fuc(0)NeuAc(1)	4	0.756	Sialylated
NVSDIIPR	NGlycan/1751.6242	N	690	HexNAc(4)Hex(4)Fuc(0)NeuAc(1)	9	0.193	Sialylated
NVSDIIPR	NGlycan/2204.7724	N	690	HexNAc(4)Hex(5)Fuc(0)NeuAc(2)	10	0.101	Sialylated
NVSDIIPR	NGlycan/2278.8092	N	690	HexNAc(5)Hex(6)Fuc(0)NeuAc(1)	13	0.0671	Sialylated
NVSDIIPR	NGlycan/2569.9046	N	690	HexNAc(5)Hex(6)Fuc(0)NeuAc(2)	14	0.0422	Sialylated
NVSDIIPR	NGlycan/1444.5339	N	690	HexNAc(4)Hex(3)Fuc(1)NeuAc(0)	1	0.0189	Fucosylated
NVSDIIPR	NGlycan/1606.5867	N	690	HexNAc(4)Hex(4)Fuc(1)NeuAc(0)	2	0.322	Fucosylated
NVSDIIPR	NGlycan/1768.6395	N	690	HexNAc(4)Hex(5)Fuc(1)NeuAc(0)	3	0.817	Fucosylated
NVSDIIPR	NGlycan/2133.7717	N	690	HexNAc(5)Hex(6)Fuc(1)NeuAc(0)	5	0.113	Fucosylated
NVSDIIPR	NGlycan/1914.6974	N	690	HexNAc(4)Hex(5)Fuc(2)NeuAc(0)	6	0.0243	Fucosylated
NVSDIIPR	NGlycan/1809.6661	N	690	HexNAc(5)Hex(4)Fuc(1)NeuAc(0)	9	0.0703	Fucosylated
NVSDIIPR	NGlycan/1971.7189	N	690	HexNAc(5)Hex(5)Fuc(1)NeuAc(0)	13	0.0882	Fucosylated
NVSDIIPR	NGlycan/2441.8824	N	690	HexNAc(5)Hex(7)Fuc(2)NeuAc(0)	14	0.0876	Fucosylated
NVSDIIPR	NGlycan/1930.6923	N	690	HexNAc(4)Hex(6)Fuc(1)NeuAc(0)	16	0.0822	Fucosylated
NVSDIIPR	NGlycan/1622.5816	N	690	HexNAc(4)Hex(5)Fuc(0)NeuAc(0)	8	0.2	Undecorated
NVSDIIPR	NGlycan/1460.5288	N	690	HexNAc(4)Hex(4)Fuc(0)NeuAc(0)	13	0.0604	Undecorated
