# Supplementary material for: Host Cell Glycocalyx Remodeling Reveals SARS-CoV-2 Spike Protein Glycomic Binding Sites
Source: Front Mol Biosci. 2022 Mar 14;9:799703. doi: 10.3389/fmolb.2022.799703 (PMC8964299; doi:10.3389/fmolb.2022.799703)
Supplement: Supplementary file 5 [file DataSheet2.XLSX]

## Sheet: Table S2
Glycans	Peptide Sequence	Glycosite	N-Glycan Subtype
HexNAc(5)Hex(5)Fuc(3)NeuAc(0)	K.FNHEAEDLFYQSSLASWNYNTNITEENVQNMNNAGDK.W	53	Fucosylated
HexNAc(5)Hex(4)Fuc(1)NeuAc(0)	K.FNHEAEDLFYQSSLASWNYNTNITEENVQNMNNAGDK.W	53	Fucosylated
HexNAc(9)Hex(9)Fuc(1)NeuAc(0)	K.FNHEAEDLFYQSSLASWNYNTNITEENVQNMNNAGDK.W	53	Fucosylated
HexNAc(6)Hex(5)Fuc(4)NeuAc(2)	K.FNHEAEDLFYQSSLASWNYNTNITEENVQNMNNAGDK.W	53	Sialyfucosylated
HexNAc(5)Hex(4)Fuc(4)NeuAc(1)	K.FNHEAEDLFYQSSLASWNYNTNITEENVQNMNNAGDK.W	53	Sialyfucosylated
HexNAc(5)Hex(5)Fuc(2)NeuAc(2)	K.FNHEAEDLFYQSSLASWNYNTNITEENVQNMNNAGDK.W	53	Sialyfucosylated
HexNAc(5)Hex(5)Fuc(4)NeuAc(1)	K.FNHEAEDLFYQSSLASWNYNTNITEENVQNMNNAGDK.W	53	Sialyfucosylated
HexNAc(7)Hex(7)Fuc(1)NeuAc(1)	K.FNHEAEDLFYQSSLASWNYNTNITEENVQNMNNAGDK.W	53	Sialyfucosylated
HexNAc(5)Hex(6)Fuc(1)NeuAc(3)	K.FNHEAEDLFYQSSLASWNYNTNITEENVQNMNNAGDK.W	53	Sialyfucosylated
HexNAc(7)Hex(7)Fuc(2)NeuAc(1)	K.FNHEAEDLFYQSSLASWNYNTNITEENVQNMNNAGDK.W	53	Sialyfucosylated
HexNAc(7)Hex(8)Fuc(1)NeuAc(1)	K.FNHEAEDLFYQSSLASWNYNTNITEENVQNMNNAGDK.W	53	Sialyfucosylated
HexNAc(5)Hex(7)Fuc(3)NeuAc(2)	K.FNHEAEDLFYQSSLASWNYNTNITEENVQNMNNAGDK.W	53	Sialyfucosylated
HexNAc(7)Hex(8)Fuc(0)NeuAc(1)	K.FNHEAEDLFYQSSLASWNYNTNITEENVQNMNNAGDK.W	53	Sialylated
HexNAc(5)Hex(4)Fuc(0)NeuAc(1)	K.FNHEAEDLFYQSSLASWNYNTNITEENVQNMNNAGDK.W	53	Sialylated
HexNAc(5)Hex(5)Fuc(0)NeuAc(1)	K.FNHEAEDLFYQSSLASWNYNTNITEENVQNMNNAGDK.W	53	Sialylated
HexNAc(6)Hex(4)Fuc(0)NeuAc(1)	K.FNHEAEDLFYQSSLASWNYNTNITEENVQNMNNAGDK.W	53	Sialylated
HexNAc(4)Hex(7)Fuc(0)NeuAc(1)	K.FNHEAEDLFYQSSLASWNYNTNITEENVQNMNNAGDK.W	53	Sialylated
HexNAc(6)Hex(5)Fuc(0)NeuAc(1)	K.FNHEAEDLFYQSSLASWNYNTNITEENVQNMNNAGDK.W	53	Sialylated
HexNAc(7)Hex(4)Fuc(0)NeuAc(1)	K.FNHEAEDLFYQSSLASWNYNTNITEENVQNMNNAGDK.W	53	Sialylated
HexNAc(5)Hex(5)Fuc(0)NeuAc(2)	K.FNHEAEDLFYQSSLASWNYNTNITEENVQNMNNAGDK.W	53	Sialylated
HexNAc(6)Hex(6)Fuc(0)NeuAc(1)	K.FNHEAEDLFYQSSLASWNYNTNITEENVQNMNNAGDK.W	53	Sialylated
HexNAc(7)Hex(5)Fuc(0)NeuAc(1)	K.FNHEAEDLFYQSSLASWNYNTNITEENVQNMNNAGDK.W	53	Sialylated
HexNAc(6)Hex(5)Fuc(0)NeuAc(2)	K.FNHEAEDLFYQSSLASWNYNTNITEENVQNMNNAGDK.W	53	Sialylated
HexNAc(6)Hex(6)Fuc(0)NeuAc(2)	K.FNHEAEDLFYQSSLASWNYNTNITEENVQNMNNAGDK.W	53	Sialylated
HexNAc(7)Hex(5)Fuc(0)NeuAc(2)	K.FNHEAEDLFYQSSLASWNYNTNITEENVQNMNNAGDK.W	53	Sialylated
HexNAc(7)Hex(7)Fuc(0)NeuAc(1)	K.FNHEAEDLFYQSSLASWNYNTNITEENVQNMNNAGDK.W	53	Sialylated
HexNAc(7)Hex(6)Fuc(0)NeuAc(2)	K.FNHEAEDLFYQSSLASWNYNTNITEENVQNMNNAGDK.W	53	Sialylated
HexNAc(6)Hex(6)Fuc(0)NeuAc(3)	K.FNHEAEDLFYQSSLASWNYNTNITEENVQNMNNAGDK.W	53	Sialylated
HexNAc(7)Hex(7)Fuc(0)NeuAc(2)	K.FNHEAEDLFYQSSLASWNYNTNITEENVQNMNNAGDK.W	53	Sialylated
HexNAc(7)Hex(7)Fuc(0)NeuAc(3)	K.FNHEAEDLFYQSSLASWNYNTNITEENVQNMNNAGDK.W	53	Sialylated
HexNAc(5)Hex(3)Fuc(0)NeuAc(0)	K.FNHEAEDLFYQSSLASWNYNTNITEENVQNMNNAGDK.W	53	Undecorated
HexNAc(5)Hex(4)Fuc(0)NeuAc(0)	K.FNHEAEDLFYQSSLASWNYNTNITEENVQNMNNAGDK.W	53	Undecorated
HexNAc(6)Hex(3)Fuc(0)NeuAc(0)	K.FNHEAEDLFYQSSLASWNYNTNITEENVQNMNNAGDK.W	53	Undecorated
HexNAc(6)Hex(4)Fuc(0)NeuAc(0)	K.FNHEAEDLFYQSSLASWNYNTNITEENVQNMNNAGDK.W	53	Undecorated
HexNAc(7)Hex(3)Fuc(0)NeuAc(0)	K.FNHEAEDLFYQSSLASWNYNTNITEENVQNMNNAGDK.W	53	Undecorated
HexNAc(4)Hex(7)Fuc(0)NeuAc(0)	K.FNHEAEDLFYQSSLASWNYNTNITEENVQNMNNAGDK.W	53	Undecorated
HexNAc(7)Hex(4)Fuc(0)NeuAc(0)	K.FNHEAEDLFYQSSLASWNYNTNITEENVQNMNNAGDK.W	53	Undecorated
HexNAc(5)Hex(4)Fuc(3)NeuAc(0)	K.EQSTLAQMYPLQEIQNLTVK.L	90	Fucosylated
HexNAc(5)Hex(3)Fuc(3)NeuAc(0)	K.EQSTLAQMYPLQEIQNLTVK.L	90	Fucosylated
HexNAc(6)Hex(3)Fuc(3)NeuAc(0)	K.EQSTLAQMYPLQEIQNLTVK.L	90	Fucosylated
HexNAc(6)Hex(4)Fuc(3)NeuAc(0)	K.EQSTLAQMYPLQEIQNLTVK.L	90	Fucosylated
HexNAc(6)Hex(6)Fuc(3)NeuAc(0)	K.EQSTLAQMYPLQEIQNLTVK.L	90	Fucosylated
HexNAc(4)Hex(5)Fuc(3)NeuAc(0)	K.EQSTLAQMYPLQEIQNLTVK.L	90	Fucosylated
HexNAc(6)Hex(5)Fuc(3)NeuAc(0)	K.EQSTLAQMYPLQEIQNLTVK.L	90	Fucosylated
HexNAc(5)Hex(5)Fuc(3)NeuAc(0)	K.EQSTLAQMYPLQEIQNLTVK.L	90	Fucosylated
HexNAc(4)Hex(4)Fuc(2)NeuAc(0)	K.EQSTLAQMYPLQEIQNLTVK.L	90	Fucosylated
HexNAc(5)Hex(3)Fuc(2)NeuAc(0)	K.EQSTLAQMYPLQEIQNLTVK.L	90	Fucosylated
HexNAc(5)Hex(4)Fuc(2)NeuAc(0)	K.EQSTLAQMYPLQEIQNLTVK.L	90	Fucosylated
HexNAc(4)Hex(6)Fuc(2)NeuAc(0)	K.EQSTLAQMYPLQEIQNLTVK.L	90	Fucosylated
HexNAc(7)Hex(7)Fuc(2)NeuAc(0)	K.EQSTLAQMYPLQEIQNLTVK.L	90	Fucosylated
HexNAc(5)Hex(6)Fuc(2)NeuAc(0)	K.EQSTLAQMYPLQEIQNLTVK.L	90	Fucosylated
HexNAc(6)Hex(6)Fuc(2)NeuAc(0)	K.EQSTLAQMYPLQEIQNLTVK.L	90	Fucosylated
HexNAc(6)Hex(7)Fuc(2)NeuAc(0)	K.EQSTLAQMYPLQEIQNLTVK.L	90	Fucosylated
HexNAc(6)Hex(3)Fuc(2)NeuAc(0)	K.EQSTLAQMYPLQEIQNLTVK.L	90	Fucosylated
HexNAc(4)Hex(3)Fuc(2)NeuAc(0)	K.EQSTLAQMYPLQEIQNLTVK.L	90	Fucosylated
HexNAc(6)Hex(4)Fuc(2)NeuAc(0)	K.EQSTLAQMYPLQEIQNLTVK.L	90	Fucosylated
HexNAc(4)Hex(4)Fuc(1)NeuAc(0)	K.EQSTLAQMYPLQEIQNLTVK.L	90	Fucosylated
HexNAc(4)Hex(3)Fuc(1)NeuAc(0)	K.EQSTLAQMYPLQEIQNLTVK.L	90	Fucosylated
HexNAc(4)Hex(5)Fuc(1)NeuAc(0)	K.EQSTLAQMYPLQEIQNLTVK.L	90	Fucosylated
HexNAc(5)Hex(4)Fuc(1)NeuAc(0)	K.EQSTLAQMYPLQEIQNLTVK.L	90	Fucosylated
HexNAc(6)Hex(6)Fuc(1)NeuAc(0)	K.EQSTLAQMYPLQEIQNLTVK.L	90	Fucosylated
HexNAc(5)Hex(3)Fuc(1)NeuAc(0)	K.EQSTLAQMYPLQEIQNLTVK.L	90	Fucosylated
HexNAc(5)Hex(6)Fuc(1)NeuAc(0)	K.EQSTLAQMYPLQEIQNLTVK.L	90	Fucosylated
HexNAc(5)Hex(5)Fuc(1)NeuAc(0)	K.EQSTLAQMYPLQEIQNLTVK.L	90	Fucosylated
HexNAc(4)Hex(6)Fuc(1)NeuAc(0)	K.EQSTLAQMYPLQEIQNLTVK.L	90	Fucosylated
HexNAc(4)Hex(7)Fuc(1)NeuAc(0)	K.EQSTLAQMYPLQEIQNLTVK.L	90	Fucosylated
HexNAc(7)Hex(6)Fuc(1)NeuAc(0)	K.EQSTLAQMYPLQEIQNLTVK.L	90	Fucosylated
HexNAc(6)Hex(5)Fuc(1)NeuAc(0)	K.EQSTLAQMYPLQEIQNLTVK.L	90	Fucosylated
HexNAc(2)Hex(8)Fuc(0)NeuAc(0)	K.EQSTLAQMYPLQEIQNLTVK.L	90	High Mannose
HexNAc(2)Hex(9)Fuc(0)NeuAc(0)	K.EQSTLAQMYPLQEIQNLTVK.L	90	High Mannose
HexNAc(6)Hex(4)Fuc(4)NeuAc(1)	K.EQSTLAQMYPLQEIQNLTVK.L	90	Sialyfucosylated
HexNAc(5)Hex(4)Fuc(3)NeuAc(1)	K.EQSTLAQMYPLQEIQNLTVK.L	90	Sialyfucosylated
HexNAc(6)Hex(5)Fuc(3)NeuAc(1)	K.EQSTLAQMYPLQEIQNLTVK.L	90	Sialyfucosylated
HexNAc(6)Hex(4)Fuc(3)NeuAc(1)	K.EQSTLAQMYPLQEIQNLTVK.L	90	Sialyfucosylated
HexNAc(7)Hex(6)Fuc(3)NeuAc(1)	K.EQSTLAQMYPLQEIQNLTVK.L	90	Sialyfucosylated
HexNAc(6)Hex(7)Fuc(3)NeuAc(1)	K.EQSTLAQMYPLQEIQNLTVK.L	90	Sialyfucosylated
HexNAc(5)Hex(4)Fuc(2)NeuAc(1)	K.EQSTLAQMYPLQEIQNLTVK.L	90	Sialyfucosylated
HexNAc(4)Hex(5)Fuc(2)NeuAc(1)	K.EQSTLAQMYPLQEIQNLTVK.L	90	Sialyfucosylated
HexNAc(4)Hex(6)Fuc(2)NeuAc(1)	K.EQSTLAQMYPLQEIQNLTVK.L	90	Sialyfucosylated
HexNAc(6)Hex(5)Fuc(2)NeuAc(1)	K.EQSTLAQMYPLQEIQNLTVK.L	90	Sialyfucosylated
HexNAc(6)Hex(4)Fuc(2)NeuAc(1)	K.EQSTLAQMYPLQEIQNLTVK.L	90	Sialyfucosylated
HexNAc(5)Hex(5)Fuc(2)NeuAc(1)	K.EQSTLAQMYPLQEIQNLTVK.L	90	Sialyfucosylated
HexNAc(5)Hex(7)Fuc(2)NeuAc(1)	K.EQSTLAQMYPLQEIQNLTVK.L	90	Sialyfucosylated
HexNAc(4)Hex(4)Fuc(1)NeuAc(1)	K.EQSTLAQMYPLQEIQNLTVK.L	90	Sialyfucosylated
HexNAc(4)Hex(5)Fuc(1)NeuAc(1)	K.EQSTLAQMYPLQEIQNLTVK.L	90	Sialyfucosylated
HexNAc(4)Hex(5)Fuc(1)NeuAc(2)	K.EQSTLAQMYPLQEIQNLTVK.L	90	Sialyfucosylated
HexNAc(5)Hex(5)Fuc(1)NeuAc(1)	K.EQSTLAQMYPLQEIQNLTVK.L	90	Sialyfucosylated
HexNAc(5)Hex(4)Fuc(1)NeuAc(1)	K.EQSTLAQMYPLQEIQNLTVK.L	90	Sialyfucosylated
HexNAc(5)Hex(6)Fuc(1)NeuAc(3)	K.EQSTLAQMYPLQEIQNLTVK.L	90	Sialyfucosylated
HexNAc(5)Hex(6)Fuc(1)NeuAc(2)	K.EQSTLAQMYPLQEIQNLTVK.L	90	Sialyfucosylated
HexNAc(5)Hex(6)Fuc(1)NeuAc(1)	K.EQSTLAQMYPLQEIQNLTVK.L	90	Sialyfucosylated
HexNAc(5)Hex(5)Fuc(1)NeuAc(2)	K.EQSTLAQMYPLQEIQNLTVK.L	90	Sialyfucosylated
HexNAc(5)Hex(4)Fuc(1)NeuAc(2)	K.EQSTLAQMYPLQEIQNLTVK.L	90	Sialyfucosylated
HexNAc(6)Hex(5)Fuc(1)NeuAc(2)	K.EQSTLAQMYPLQEIQNLTVK.L	90	Sialyfucosylated
HexNAc(3)Hex(4)Fuc(1)NeuAc(1)	K.EQSTLAQMYPLQEIQNLTVK.L	90	Sialyfucosylated
HexNAc(5)Hex(6)Fuc(0)NeuAc(2)	K.EQSTLAQMYPLQEIQNLTVKLQLQALQQNGSSVLSEDK.S	90	Sialylated
HexNAc(4)Hex(4)Fuc(0)NeuAc(1)	K.EQSTLAQMYPLQEIQNLTVK.L	90	Sialylated
HexNAc(4)Hex(5)Fuc(0)NeuAc(1)	K.EQSTLAQMYPLQEIQNLTVK.L	90	Sialylated
HexNAc(4)Hex(6)Fuc(0)NeuAc(1)	K.EQSTLAQMYPLQEIQNLTVK.L	90	Sialylated
HexNAc(4)Hex(5)Fuc(0)NeuAc(2)	K.EQSTLAQMYPLQEIQNLTVK.L	90	Sialylated
HexNAc(5)Hex(5)Fuc(0)NeuAc(1)	K.EQSTLAQMYPLQEIQNLTVK.L	90	Sialylated
HexNAc(5)Hex(4)Fuc(0)NeuAc(1)	K.EQSTLAQMYPLQEIQNLTVK.L	90	Sialylated
HexNAc(5)Hex(5)Fuc(0)NeuAc(2)	K.EQSTLAQMYPLQEIQNLTVK.L	90	Sialylated
HexNAc(5)Hex(7)Fuc(0)NeuAc(2)	K.EQSTLAQMYPLQEIQNLTVK.L	90	Sialylated
HexNAc(6)Hex(5)Fuc(0)NeuAc(1)	K.EQSTLAQMYPLQEIQNLTVK.L	90	Sialylated
HexNAc(6)Hex(6)Fuc(0)NeuAc(1)	K.EQSTLAQMYPLQEIQNLTVK.L	90	Sialylated
HexNAc(7)Hex(5)Fuc(0)NeuAc(1)	K.EQSTLAQMYPLQEIQNLTVK.L	90	Sialylated
HexNAc(6)Hex(4)Fuc(0)NeuAc(1)	K.EQSTLAQMYPLQEIQNLTVK.L	90	Sialylated
HexNAc(6)Hex(5)Fuc(0)NeuAc(2)	K.EQSTLAQMYPLQEIQNLTVK.L	90	Sialylated
HexNAc(6)Hex(6)Fuc(0)NeuAc(2)	K.EQSTLAQMYPLQEIQNLTVK.L	90	Sialylated
HexNAc(5)Hex(6)Fuc(0)NeuAc(1)	K.EQSTLAQMYPLQEIQNLTVK.L	90	Sialylated
HexNAc(3)Hex(4)Fuc(0)NeuAc(1)	K.EQSTLAQMYPLQEIQNLTVK.L	90	Sialylated
HexNAc(4)Hex(6)Fuc(0)NeuAc(2)	K.EQSTLAQMYPLQEIQNLTVK.L	90	Sialylated
HexNAc(4)Hex(7)Fuc(0)NeuAc(1)	K.EQSTLAQMYPLQEIQNLTVK.L	90	Sialylated
HexNAc(7)Hex(4)Fuc(0)NeuAc(1)	K.EQSTLAQMYPLQEIQNLTVK.L	90	Sialylated
HexNAc(6)Hex(7)Fuc(0)NeuAc(1)	K.EQSTLAQMYPLQEIQNLTVK.L	90	Sialylated
HexNAc(6)Hex(6)Fuc(0)NeuAc(3)	K.EQSTLAQMYPLQEIQNLTVK.L	90	Sialylated
HexNAc(6)Hex(3)Fuc(0)NeuAc(1)	K.EQSTLAQMYPLQEIQNLTVK.L	90	Sialylated
HexNAc(4)Hex(4)Fuc(0)NeuAc(0)	K.EQSTLAQMYPLQEIQNLTVK.L	90	Undecorated
HexNAc(4)Hex(5)Fuc(0)NeuAc(0)	K.EQSTLAQMYPLQEIQNLTVK.L	90	Undecorated
HexNAc(4)Hex(3)Fuc(0)NeuAc(0)	K.EQSTLAQMYPLQEIQNLTVK.L	90	Undecorated
HexNAc(5)Hex(3)Fuc(0)NeuAc(0)	K.EQSTLAQMYPLQEIQNLTVK.L	90	Undecorated
HexNAc(4)Hex(6)Fuc(0)NeuAc(0)	K.EQSTLAQMYPLQEIQNLTVK.L	90	Undecorated
HexNAc(5)Hex(4)Fuc(0)NeuAc(0)	K.EQSTLAQMYPLQEIQNLTVK.L	90	Undecorated
HexNAc(5)Hex(5)Fuc(0)NeuAc(0)	K.EQSTLAQMYPLQEIQNLTVK.L	90	Undecorated
HexNAc(6)Hex(3)Fuc(0)NeuAc(0)	K.EQSTLAQMYPLQEIQNLTVK.L	90	Undecorated
HexNAc(6)Hex(4)Fuc(0)NeuAc(0)	K.EQSTLAQMYPLQEIQNLTVK.L	90	Undecorated
HexNAc(6)Hex(5)Fuc(0)NeuAc(0)	K.EQSTLAQMYPLQEIQNLTVK.L	90	Undecorated
HexNAc(6)Hex(6)Fuc(0)NeuAc(0)	K.EQSTLAQMYPLQEIQNLTVK.L	90	Undecorated
HexNAc(3)Hex(3)Fuc(0)NeuAc(0)	K.EQSTLAQMYPLQEIQNLTVK.L	90	Undecorated
HexNAc(7)Hex(6)Fuc(0)NeuAc(0)	K.EQSTLAQMYPLQEIQNLTVK.L	90	Undecorated
HexNAc(7)Hex(3)Fuc(0)NeuAc(0)	K.EQSTLAQMYPLQEIQNLTVK.L	90	Undecorated
HexNAc(7)Hex(4)Fuc(4)NeuAc(0)	K.LQLQALQQNGSSVLSEDK.S	103	Fucosylated
HexNAc(5)Hex(5)Fuc(4)NeuAc(0)	K.LQLQALQQNGSSVLSEDK.S	103	Fucosylated
HexNAc(5)Hex(3)Fuc(4)NeuAc(0)	K.LQLQALQQNGSSVLSEDK.S	103	Fucosylated
HexNAc(7)Hex(3)Fuc(4)NeuAc(0)	K.LQLQALQQNGSSVLSEDK.S	103	Fucosylated
HexNAc(4)Hex(4)Fuc(3)NeuAc(0)	K.LQLQALQQNGSSVLSEDK.S	103	Fucosylated
HexNAc(4)Hex(5)Fuc(3)NeuAc(0)	K.LQLQALQQNGSSVLSEDK.S	103	Fucosylated
HexNAc(4)Hex(3)Fuc(3)NeuAc(0)	K.LQLQALQQNGSSVLSEDK.S	103	Fucosylated
HexNAc(4)Hex(6)Fuc(3)NeuAc(0)	K.LQLQALQQNGSSVLSEDK.S	103	Fucosylated
HexNAc(6)Hex(5)Fuc(3)NeuAc(0)	K.LQLQALQQNGSSVLSEDK.S	103	Fucosylated
HexNAc(7)Hex(4)Fuc(2)NeuAc(0)	K.LQLQALQQNGSSVLSEDK.S	103	Fucosylated
HexNAc(4)Hex(4)Fuc(2)NeuAc(0)	K.LQLQALQQNGSSVLSEDK.S	103	Fucosylated
HexNAc(4)Hex(5)Fuc(2)NeuAc(0)	K.LQLQALQQNGSSVLSEDK.S	103	Fucosylated
HexNAc(5)Hex(4)Fuc(2)NeuAc(0)	K.LQLQALQQNGSSVLSEDK.S	103	Fucosylated
HexNAc(3)Hex(4)Fuc(2)NeuAc(0)	K.LQLQALQQNGSSVLSEDK.S	103	Fucosylated
HexNAc(5)Hex(5)Fuc(2)NeuAc(0)	K.LQLQALQQNGSSVLSEDK.S	103	Fucosylated
HexNAc(4)Hex(6)Fuc(2)NeuAc(0)	K.LQLQALQQNGSSVLSEDK.S	103	Fucosylated
HexNAc(5)Hex(6)Fuc(2)NeuAc(0)	K.LQLQALQQNGSSVLSEDK.S	103	Fucosylated
HexNAc(6)Hex(6)Fuc(2)NeuAc(0)	K.LQLQALQQNGSSVLSEDK.S	103	Fucosylated
HexNAc(5)Hex(7)Fuc(2)NeuAc(0)	K.LQLQALQQNGSSVLSEDK.S	103	Fucosylated
HexNAc(3)Hex(5)Fuc(2)NeuAc(0)	K.LQLQALQQNGSSVLSEDK.S	103	Fucosylated
HexNAc(6)Hex(7)Fuc(2)NeuAc(0)	K.LQLQALQQNGSSVLSEDK.S	103	Fucosylated
HexNAc(3)Hex(4)Fuc(1)NeuAc(0)	K.LQLQALQQNGSSVLSEDK.S	103	Fucosylated
HexNAc(4)Hex(4)Fuc(1)NeuAc(0)	K.LQLQALQQNGSSVLSEDK.S	103	Fucosylated
HexNAc(4)Hex(3)Fuc(1)NeuAc(0)	K.LQLQALQQNGSSVLSEDK.S	103	Fucosylated
HexNAc(3)Hex(3)Fuc(1)NeuAc(0)	K.LQLQALQQNGSSVLSEDK.S	103	Fucosylated
HexNAc(5)Hex(4)Fuc(1)NeuAc(0)	K.LQLQALQQNGSSVLSEDK.S	103	Fucosylated
HexNAc(5)Hex(3)Fuc(1)NeuAc(0)	K.LQLQALQQNGSSVLSEDK.S	103	Fucosylated
HexNAc(4)Hex(5)Fuc(1)NeuAc(0)	K.LQLQALQQNGSSVLSEDK.S	103	Fucosylated
HexNAc(5)Hex(5)Fuc(1)NeuAc(0)	K.LQLQALQQNGSSVLSEDK.S	103	Fucosylated
HexNAc(5)Hex(6)Fuc(1)NeuAc(0)	K.LQLQALQQNGSSVLSEDK.S	103	Fucosylated
HexNAc(6)Hex(5)Fuc(1)NeuAc(0)	K.LQLQALQQNGSSVLSEDK.S	103	Fucosylated
HexNAc(3)Hex(6)Fuc(1)NeuAc(0)	K.LQLQALQQNGSSVLSEDK.S	103	Fucosylated
HexNAc(6)Hex(4)Fuc(1)NeuAc(0)	K.LQLQALQQNGSSVLSEDK.S	103	Fucosylated
HexNAc(6)Hex(7)Fuc(1)NeuAc(0)	K.LQLQALQQNGSSVLSEDK.S	103	Fucosylated
HexNAc(4)Hex(6)Fuc(1)NeuAc(0)	K.LQLQALQQNGSSVLSEDK.S	103	Fucosylated
HexNAc(7)Hex(4)Fuc(1)NeuAc(0)	K.LQLQALQQNGSSVLSEDK.S	103	Fucosylated
HexNAc(5)Hex(4)Fuc(3)NeuAc(0)	K.LQLQALQQNGSSVLSEDKSK.R	103	Fucosylated
HexNAc(2)Hex(11)Fuc(0)NeuAc(0)	K.LQLQALQQNGSSVLSEDK.S	103	High Mannose
HexNAc(2)Hex(5)Fuc(0)NeuAc(0)	K.LQLQALQQNGSSVLSEDK.S	103	High Mannose
HexNAc(2)Hex(7)Fuc(0)NeuAc(0)	K.LQLQALQQNGSSVLSEDK.S	103	High Mannose
HexNAc(2)Hex(10)Fuc(0)NeuAc(0)	K.LQLQALQQNGSSVLSEDK.S	103	High Mannose
HexNAc(2)Hex(9)Fuc(0)NeuAc(0)	K.LQLQALQQNGSSVLSEDK.S	103	High Mannose
HexNAc(2)Hex(8)Fuc(0)NeuAc(0)	K.LQLQALQQNGSSVLSEDK.S	103	High Mannose
HexNAc(4)Hex(4)Fuc(3)NeuAc(1)	K.LQLQALQQNGSSVLSEDK.S	103	Sialyfucosylated
HexNAc(5)Hex(4)Fuc(3)NeuAc(1)	K.LQLQALQQNGSSVLSEDK.S	103	Sialyfucosylated
HexNAc(5)Hex(5)Fuc(3)NeuAc(1)	K.LQLQALQQNGSSVLSEDK.S	103	Sialyfucosylated
HexNAc(4)Hex(6)Fuc(3)NeuAc(1)	K.LQLQALQQNGSSVLSEDK.S	103	Sialyfucosylated
HexNAc(5)Hex(6)Fuc(3)NeuAc(1)	K.LQLQALQQNGSSVLSEDK.S	103	Sialyfucosylated
HexNAc(5)Hex(7)Fuc(3)NeuAc(2)	K.LQLQALQQNGSSVLSEDK.S	103	Sialyfucosylated
HexNAc(4)Hex(5)Fuc(2)NeuAc(1)	K.LQLQALQQNGSSVLSEDK.S	103	Sialyfucosylated
HexNAc(9)Hex(9)Fuc(2)NeuAc(4)	K.LQLQALQQNGSSVLSEDK.S	103	Sialyfucosylated
HexNAc(4)Hex(6)Fuc(2)NeuAc(1)	K.LQLQALQQNGSSVLSEDK.S	103	Sialyfucosylated
HexNAc(5)Hex(5)Fuc(2)NeuAc(1)	K.LQLQALQQNGSSVLSEDK.S	103	Sialyfucosylated
HexNAc(4)Hex(4)Fuc(2)NeuAc(1)	K.LQLQALQQNGSSVLSEDK.S	103	Sialyfucosylated
HexNAc(5)Hex(6)Fuc(2)NeuAc(1)	K.LQLQALQQNGSSVLSEDK.S	103	Sialyfucosylated
HexNAc(4)Hex(5)Fuc(2)NeuAc(2)	K.LQLQALQQNGSSVLSEDK.S	103	Sialyfucosylated
HexNAc(5)Hex(4)Fuc(2)NeuAc(1)	K.LQLQALQQNGSSVLSEDK.S	103	Sialyfucosylated
HexNAc(4)Hex(6)Fuc(2)NeuAc(2)	K.LQLQALQQNGSSVLSEDK.S	103	Sialyfucosylated
HexNAc(6)Hex(4)Fuc(2)NeuAc(1)	K.LQLQALQQNGSSVLSEDK.S	103	Sialyfucosylated
HexNAc(4)Hex(4)Fuc(1)NeuAc(1)	K.LQLQALQQNGSSVLSEDK.S	103	Sialyfucosylated
HexNAc(4)Hex(5)Fuc(1)NeuAc(1)	K.LQLQALQQNGSSVLSEDK.S	103	Sialyfucosylated
HexNAc(3)Hex(4)Fuc(1)NeuAc(1)	K.LQLQALQQNGSSVLSEDK.S	103	Sialyfucosylated
HexNAc(4)Hex(5)Fuc(1)NeuAc(2)	K.LQLQALQQNGSSVLSEDK.S	103	Sialyfucosylated
HexNAc(5)Hex(6)Fuc(1)NeuAc(1)	K.LQLQALQQNGSSVLSEDK.S	103	Sialyfucosylated
HexNAc(5)Hex(5)Fuc(1)NeuAc(1)	K.LQLQALQQNGSSVLSEDK.S	103	Sialyfucosylated
HexNAc(5)Hex(6)Fuc(1)NeuAc(2)	K.LQLQALQQNGSSVLSEDK.S	103	Sialyfucosylated
HexNAc(5)Hex(4)Fuc(1)NeuAc(1)	K.LQLQALQQNGSSVLSEDK.S	103	Sialyfucosylated
HexNAc(4)Hex(6)Fuc(1)NeuAc(1)	K.LQLQALQQNGSSVLSEDK.S	103	Sialyfucosylated
HexNAc(4)Hex(6)Fuc(1)NeuAc(2)	K.LQLQALQQNGSSVLSEDK.S	103	Sialyfucosylated
HexNAc(5)Hex(6)Fuc(1)NeuAc(3)	K.LQLQALQQNGSSVLSEDK.S	103	Sialyfucosylated
HexNAc(5)Hex(5)Fuc(1)NeuAc(2)	K.LQLQALQQNGSSVLSEDK.S	103	Sialyfucosylated
HexNAc(7)Hex(4)Fuc(1)NeuAc(1)	K.LQLQALQQNGSSVLSEDK.S	103	Sialyfucosylated
HexNAc(5)Hex(4)Fuc(1)NeuAc(2)	K.LQLQALQQNGSSVLSEDK.S	103	Sialyfucosylated
HexNAc(4)Hex(4)Fuc(0)NeuAc(1)	K.LQLQALQQNGSSVLSEDK.S	103	Sialylated
HexNAc(4)Hex(5)Fuc(0)NeuAc(1)	K.LQLQALQQNGSSVLSEDK.S	103	Sialylated
HexNAc(7)Hex(4)Fuc(0)NeuAc(1)	K.LQLQALQQNGSSVLSEDK.S	103	Sialylated
HexNAc(5)Hex(5)Fuc(0)NeuAc(1)	K.LQLQALQQNGSSVLSEDK.S	103	Sialylated
HexNAc(4)Hex(5)Fuc(0)NeuAc(2)	K.LQLQALQQNGSSVLSEDK.S	103	Sialylated
HexNAc(5)Hex(4)Fuc(0)NeuAc(1)	K.LQLQALQQNGSSVLSEDK.S	103	Sialylated
HexNAc(6)Hex(6)Fuc(0)NeuAc(1)	K.LQLQALQQNGSSVLSEDK.S	103	Sialylated
HexNAc(5)Hex(5)Fuc(0)NeuAc(2)	K.LQLQALQQNGSSVLSEDK.S	103	Sialylated
HexNAc(6)Hex(6)Fuc(0)NeuAc(2)	K.LQLQALQQNGSSVLSEDK.S	103	Sialylated
HexNAc(3)Hex(4)Fuc(0)NeuAc(1)	K.LQLQALQQNGSSVLSEDK.S	103	Sialylated
HexNAc(4)Hex(5)Fuc(0)NeuAc(3)	K.LQLQALQQNGSSVLSEDK.S	103	Sialylated
HexNAc(5)Hex(6)Fuc(0)NeuAc(1)	K.LQLQALQQNGSSVLSEDK.S	103	Sialylated
HexNAc(6)Hex(4)Fuc(0)NeuAc(1)	K.LQLQALQQNGSSVLSEDK.S	103	Sialylated
HexNAc(6)Hex(5)Fuc(0)NeuAc(1)	K.LQLQALQQNGSSVLSEDK.S	103	Sialylated
HexNAc(4)Hex(6)Fuc(0)NeuAc(1)	K.LQLQALQQNGSSVLSEDK.S	103	Sialylated
HexNAc(6)Hex(3)Fuc(0)NeuAc(1)	K.LQLQALQQNGSSVLSEDK.S	103	Sialylated
HexNAc(5)Hex(7)Fuc(0)NeuAc(1)	K.LQLQALQQNGSSVLSEDK.S	103	Sialylated
HexNAc(5)Hex(3)Fuc(0)NeuAc(0)	K.LQLQALQQNGSSVLSEDK.S	103	Undecorated
HexNAc(4)Hex(3)Fuc(0)NeuAc(0)	K.LQLQALQQNGSSVLSEDK.S	103	Undecorated
HexNAc(4)Hex(4)Fuc(0)NeuAc(0)	K.LQLQALQQNGSSVLSEDK.S	103	Undecorated
HexNAc(4)Hex(5)Fuc(0)NeuAc(0)	K.LQLQALQQNGSSVLSEDK.S	103	Undecorated
HexNAc(5)Hex(4)Fuc(0)NeuAc(0)	K.LQLQALQQNGSSVLSEDK.S	103	Undecorated
HexNAc(6)Hex(7)Fuc(0)NeuAc(0)	K.LQLQALQQNGSSVLSEDK.S	103	Undecorated
HexNAc(5)Hex(5)Fuc(0)NeuAc(0)	K.LQLQALQQNGSSVLSEDK.S	103	Undecorated
HexNAc(7)Hex(8)Fuc(0)NeuAc(0)	K.LQLQALQQNGSSVLSEDK.S	103	Undecorated
HexNAc(6)Hex(3)Fuc(0)NeuAc(0)	K.LQLQALQQNGSSVLSEDK.S	103	Undecorated
HexNAc(6)Hex(4)Fuc(0)NeuAc(0)	K.LQLQALQQNGSSVLSEDK.S	103	Undecorated
HexNAc(6)Hex(5)Fuc(0)NeuAc(0)	K.LQLQALQQNGSSVLSEDK.S	103	Undecorated
HexNAc(4)Hex(6)Fuc(0)NeuAc(0)	K.LQLQALQQNGSSVLSEDK.S	103	Undecorated
HexNAc(3)Hex(4)Fuc(0)NeuAc(0)	K.LQLQALQQNGSSVLSEDK.S	103	Undecorated
HexNAc(3)Hex(5)Fuc(0)NeuAc(0)	K.LQLQALQQNGSSVLSEDK.S	103	Undecorated
HexNAc(6)Hex(6)Fuc(0)NeuAc(0)	K.LQLQALQQNGSSVLSEDK.S	103	Undecorated
HexNAc(5)Hex(6)Fuc(0)NeuAc(0)	K.LQLQALQQNGSSVLSEDK.S	103	Undecorated
HexNAc(7)Hex(6)Fuc(5)NeuAc(0)	K.FFVSVGLPNMTQGFWENSMLTDPGNVQK.A	322	Fucosylated
HexNAc(5)Hex(3)Fuc(4)NeuAc(0)	K.EAEKFFVSVGLPNMTQGFWENSMLTDPGNVQK.A	322	Fucosylated
HexNAc(5)Hex(4)Fuc(4)NeuAc(0)	K.FFVSVGLPNMTQGFWENSMLTDPGNVQK.A	322	Fucosylated
HexNAc(6)Hex(4)Fuc(4)NeuAc(0)	K.FFVSVGLPNMTQGFWENSMLTDPGNVQK.A	322	Fucosylated
HexNAc(6)Hex(6)Fuc(3)NeuAc(0)	K.FFVSVGLPNMTQGFWENSMLTDPGNVQK.A	322	Fucosylated
HexNAc(6)Hex(3)Fuc(3)NeuAc(0)	K.FFVSVGLPNMTQGFWENSMLTDPGNVQK.A	322	Fucosylated
HexNAc(7)Hex(3)Fuc(2)NeuAc(0)	K.FFVSVGLPNMTQGFWENSMLTDPGNVQK.A	322	Fucosylated
HexNAc(3)Hex(4)Fuc(2)NeuAc(0)	K.FFVSVGLPNMTQGFWENSMLTDPGNVQK.A	322	Fucosylated
HexNAc(5)Hex(3)Fuc(2)NeuAc(0)	K.FFVSVGLPNMTQGFWENSMLTDPGNVQK.A	322	Fucosylated
HexNAc(7)Hex(4)Fuc(2)NeuAc(0)	K.FFVSVGLPNMTQGFWENSMLTDPGNVQK.A	322	Fucosylated
HexNAc(4)Hex(4)Fuc(2)NeuAc(0)	K.FFVSVGLPNMTQGFWENSMLTDPGNVQK.A	322	Fucosylated
HexNAc(4)Hex(5)Fuc(1)NeuAc(0)	K.FFVSVGLPNMTQGFWENSMLTDPGNVQK.A	322	Fucosylated
HexNAc(4)Hex(7)Fuc(1)NeuAc(0)	K.FFVSVGLPNMTQGFWENSMLTDPGNVQK.A	322	Fucosylated
HexNAc(4)Hex(6)Fuc(1)NeuAc(0)	K.FFVSVGLPNMTQGFWENSMLTDPGNVQK.A	322	Fucosylated
HexNAc(3)Hex(5)Fuc(1)NeuAc(0)	K.FFVSVGLPNMTQGFWENSMLTDPGNVQK.A	322	Fucosylated
HexNAc(2)Hex(6)Fuc(0)NeuAc(0)	K.EAEKFFVSVGLPNMTQGFWENSMLTDPGNVQK.A	322	High Mannose
HexNAc(2)Hex(11)Fuc(0)NeuAc(0)	K.FFVSVGLPNMTQGFWENSMLTDPGNVQK.A	322	High Mannose
HexNAc(2)Hex(4)Fuc(0)NeuAc(0)	K.FFVSVGLPNMTQGFWENSMLTDPGNVQK.A	322	High Mannose
HexNAc(7)Hex(5)Fuc(5)NeuAc(2)	K.FFVSVGLPNMTQGFWENSMLTDPGNVQK.A	322	Sialyfucosylated
HexNAc(6)Hex(4)Fuc(5)NeuAc(1)	K.FFVSVGLPNMTQGFWENSMLTDPGNVQK.A	322	Sialyfucosylated
HexNAc(6)Hex(4)Fuc(4)NeuAc(1)	K.EAEKFFVSVGLPNMTQGFWENSMLTDPGNVQK.A	322	Sialyfucosylated
HexNAc(5)Hex(4)Fuc(4)NeuAc(1)	K.FFVSVGLPNMTQGFWENSMLTDPGNVQK.A	322	Sialyfucosylated
HexNAc(6)Hex(5)Fuc(4)NeuAc(2)	K.FFVSVGLPNMTQGFWENSMLTDPGNVQK.A	322	Sialyfucosylated
HexNAc(6)Hex(5)Fuc(4)NeuAc(1)	K.FFVSVGLPNMTQGFWENSMLTDPGNVQK.A	322	Sialyfucosylated
HexNAc(7)Hex(5)Fuc(4)NeuAc(1)	K.FFVSVGLPNMTQGFWENSMLTDPGNVQK.A	322	Sialyfucosylated
HexNAc(5)Hex(4)Fuc(3)NeuAc(1)	K.FFVSVGLPNMTQGFWENSMLTDPGNVQK.A	322	Sialyfucosylated
HexNAc(6)Hex(4)Fuc(3)NeuAc(1)	K.FFVSVGLPNMTQGFWENSMLTDPGNVQK.A	322	Sialyfucosylated
HexNAc(9)Hex(9)Fuc(3)NeuAc(1)	K.FFVSVGLPNMTQGFWENSMLTDPGNVQK.A	322	Sialyfucosylated
HexNAc(6)Hex(6)Fuc(3)NeuAc(2)	K.FFVSVGLPNMTQGFWENSMLTDPGNVQK.A	322	Sialyfucosylated
HexNAc(7)Hex(5)Fuc(3)NeuAc(1)	K.FFVSVGLPNMTQGFWENSMLTDPGNVQK.A	322	Sialyfucosylated
HexNAc(4)Hex(7)Fuc(3)NeuAc(1)	K.FFVSVGLPNMTQGFWENSMLTDPGNVQK.A	322	Sialyfucosylated
HexNAc(6)Hex(4)Fuc(2)NeuAc(1)	K.EAEKFFVSVGLPNMTQGFWENSMLTDPGNVQK.A	322	Sialyfucosylated
HexNAc(6)Hex(3)Fuc(2)NeuAc(1)	K.EAEKFFVSVGLPNMTQGFWENSMLTDPGNVQK.A	322	Sialyfucosylated
HexNAc(4)Hex(4)Fuc(2)NeuAc(1)	K.EAEKFFVSVGLPNMTQGFWENSMLTDPGNVQK.A	322	Sialyfucosylated
HexNAc(6)Hex(5)Fuc(2)NeuAc(1)	K.FFVSVGLPNMTQGFWENSMLTDPGNVQK.A	322	Sialyfucosylated
HexNAc(5)Hex(4)Fuc(2)NeuAc(1)	K.FFVSVGLPNMTQGFWENSMLTDPGNVQK.A	322	Sialyfucosylated
HexNAc(8)Hex(8)Fuc(2)NeuAc(1)	K.FFVSVGLPNMTQGFWENSMLTDPGNVQK.A	322	Sialyfucosylated
HexNAc(5)Hex(7)Fuc(2)NeuAc(2)	K.FFVSVGLPNMTQGFWENSMLTDPGNVQK.A	322	Sialyfucosylated
HexNAc(7)Hex(5)Fuc(2)NeuAc(1)	K.FFVSVGLPNMTQGFWENSMLTDPGNVQK.A	322	Sialyfucosylated
HexNAc(4)Hex(7)Fuc(2)NeuAc(2)	K.FFVSVGLPNMTQGFWENSMLTDPGNVQK.A	322	Sialyfucosylated
HexNAc(3)Hex(4)Fuc(2)NeuAc(1)	K.FFVSVGLPNMTQGFWENSMLTDPGNVQK.A	322	Sialyfucosylated
HexNAc(7)Hex(4)Fuc(2)NeuAc(1)	K.FFVSVGLPNMTQGFWENSMLTDPGNVQK.A	322	Sialyfucosylated
HexNAc(3)Hex(5)Fuc(1)NeuAc(1)	K.FFVSVGLPNMTQGFWENSMLTDPGNVQK.A	322	Sialyfucosylated
HexNAc(5)Hex(6)Fuc(1)NeuAc(1)	K.FFVSVGLPNMTQGFWENSMLTDPGNVQK.A	322	Sialyfucosylated
HexNAc(6)Hex(3)Fuc(1)NeuAc(2)	K.FFVSVGLPNMTQGFWENSMLTDPGNVQK.A	322	Sialyfucosylated
HexNAc(7)Hex(5)Fuc(1)NeuAc(2)	K.FFVSVGLPNMTQGFWENSMLTDPGNVQK.A	322	Sialyfucosylated
HexNAc(7)Hex(4)Fuc(1)NeuAc(1)	K.FFVSVGLPNMTQGFWENSMLTDPGNVQK.A	322	Sialyfucosylated
HexNAc(3)Hex(6)Fuc(1)NeuAc(1)	K.FFVSVGLPNMTQGFWENSMLTDPGNVQK.A	322	Sialyfucosylated
HexNAc(4)Hex(6)Fuc(0)NeuAc(1)	K.FFVSVGLPNMTQGFWENSMLTDPGNVQK.A	322	Sialylated
HexNAc(3)Hex(4)Fuc(0)NeuAc(1)	K.FFVSVGLPNMTQGFWENSMLTDPGNVQK.A	322	Sialylated
HexNAc(4)Hex(4)Fuc(0)NeuAc(1)	K.FFVSVGLPNMTQGFWENSMLTDPGNVQK.A	322	Sialylated
HexNAc(4)Hex(6)Fuc(0)NeuAc(2)	K.FFVSVGLPNMTQGFWENSMLTDPGNVQK.A	322	Sialylated
HexNAc(4)Hex(7)Fuc(0)NeuAc(2)	K.FFVSVGLPNMTQGFWENSMLTDPGNVQK.A	322	Sialylated
HexNAc(4)Hex(5)Fuc(0)NeuAc(1)	K.FFVSVGLPNMTQGFWENSMLTDPGNVQK.A	322	Sialylated
HexNAc(7)Hex(5)Fuc(0)NeuAc(1)	K.FFVSVGLPNMTQGFWENSMLTDPGNVQK.A	322	Sialylated
HexNAc(6)Hex(3)Fuc(0)NeuAc(1)	K.FFVSVGLPNMTQGFWENSMLTDPGNVQK.A	322	Sialylated
HexNAc(5)Hex(4)Fuc(0)NeuAc(1)	K.FFVSVGLPNMTQGFWENSMLTDPGNVQK.A	322	Sialylated
HexNAc(5)Hex(5)Fuc(0)NeuAc(2)	K.FFVSVGLPNMTQGFWENSMLTDPGNVQK.A	322	Sialylated
HexNAc(3)Hex(5)Fuc(0)NeuAc(1)	K.FFVSVGLPNMTQGFWENSMLTDPGNVQK.A	322	Sialylated
HexNAc(6)Hex(3)Fuc(0)NeuAc(0)	K.FFVSVGLPNMTQGFWENSMLTDPGNVQK.A	322	Undecorated
HexNAc(7)Hex(6)Fuc(0)NeuAc(0)	K.FFVSVGLPNMTQGFWENSMLTDPGNVQK.A	322	Undecorated
HexNAc(4)Hex(5)Fuc(3)NeuAc(0)	K.SIGLLSPDFQEDNETEINFLLK.Q	432	Fucosylated
HexNAc(5)Hex(4)Fuc(3)NeuAc(0)	K.SIGLLSPDFQEDNETEINFLLK.Q	432	Fucosylated
HexNAc(5)Hex(6)Fuc(3)NeuAc(0)	K.SIGLLSPDFQEDNETEINFLLK.Q	432	Fucosylated
HexNAc(5)Hex(5)Fuc(3)NeuAc(0)	K.SIGLLSPDFQEDNETEINFLLK.Q	432	Fucosylated
HexNAc(5)Hex(6)Fuc(2)NeuAc(0)	K.SIGLLSPDFQEDNETEINFLLK.Q	432	Fucosylated
HexNAc(4)Hex(6)Fuc(2)NeuAc(0)	K.SIGLLSPDFQEDNETEINFLLK.Q	432	Fucosylated
HexNAc(5)Hex(5)Fuc(2)NeuAc(0)	K.SIGLLSPDFQEDNETEINFLLK.Q	432	Fucosylated
HexNAc(5)Hex(7)Fuc(2)NeuAc(0)	K.SIGLLSPDFQEDNETEINFLLK.Q	432	Fucosylated
HexNAc(5)Hex(6)Fuc(1)NeuAc(0)	K.SIGLLSPDFQEDNETEINFLLK.Q	432	Fucosylated
HexNAc(5)Hex(5)Fuc(1)NeuAc(0)	K.SIGLLSPDFQEDNETEINFLLK.Q	432	Fucosylated
HexNAc(6)Hex(7)Fuc(1)NeuAc(0)	K.SIGLLSPDFQEDNETEINFLLK.Q	432	Fucosylated
HexNAc(6)Hex(5)Fuc(1)NeuAc(0)	K.SIGLLSPDFQEDNETEINFLLK.Q	432	Fucosylated
HexNAc(4)Hex(5)Fuc(1)NeuAc(0)	K.SIGLLSPDFQEDNETEINFLLK.Q	432	Fucosylated
HexNAc(5)Hex(4)Fuc(1)NeuAc(0)	K.SIGLLSPDFQEDNETEINFLLK.Q	432	Fucosylated
HexNAc(6)Hex(6)Fuc(1)NeuAc(0)	K.SIGLLSPDFQEDNETEINFLLK.Q	432	Fucosylated
HexNAc(5)Hex(3)Fuc(1)NeuAc(0)	K.SIGLLSPDFQEDNETEINFLLK.Q	432	Fucosylated
HexNAc(6)Hex(4)Fuc(1)NeuAc(0)	K.SIGLLSPDFQEDNETEINFLLK.Q	432	Fucosylated
HexNAc(4)Hex(4)Fuc(1)NeuAc(0)	K.SIGLLSPDFQEDNETEINFLLK.Q	432	Fucosylated
HexNAc(4)Hex(3)Fuc(1)NeuAc(0)	K.SIGLLSPDFQEDNETEINFLLK.Q	432	Fucosylated
HexNAc(6)Hex(7)Fuc(4)NeuAc(2)	K.SIGLLSPDFQEDNETEINFLLK.Q	432	Sialyfucosylated
HexNAc(4)Hex(5)Fuc(3)NeuAc(1)	K.SIGLLSPDFQEDNETEINFLLK.Q	432	Sialyfucosylated
HexNAc(4)Hex(4)Fuc(3)NeuAc(1)	K.SIGLLSPDFQEDNETEINFLLK.Q	432	Sialyfucosylated
HexNAc(5)Hex(6)Fuc(2)NeuAc(1)	K.SIGLLSPDFQEDNETEINFLLK.Q	432	Sialyfucosylated
HexNAc(4)Hex(5)Fuc(2)NeuAc(1)	K.SIGLLSPDFQEDNETEINFLLK.Q	432	Sialyfucosylated
HexNAc(6)Hex(7)Fuc(2)NeuAc(2)	K.SIGLLSPDFQEDNETEINFLLK.Q	432	Sialyfucosylated
HexNAc(4)Hex(6)Fuc(2)NeuAc(1)	K.SIGLLSPDFQEDNETEINFLLK.Q	432	Sialyfucosylated
HexNAc(6)Hex(7)Fuc(2)NeuAc(1)	K.SIGLLSPDFQEDNETEINFLLK.Q	432	Sialyfucosylated
HexNAc(6)Hex(6)Fuc(2)NeuAc(1)	K.SIGLLSPDFQEDNETEINFLLK.Q	432	Sialyfucosylated
HexNAc(5)Hex(6)Fuc(2)NeuAc(2)	K.SIGLLSPDFQEDNETEINFLLK.Q	432	Sialyfucosylated
HexNAc(6)Hex(7)Fuc(2)NeuAc(3)	K.SIGLLSPDFQEDNETEINFLLK.Q	432	Sialyfucosylated
HexNAc(5)Hex(7)Fuc(2)NeuAc(1)	K.SIGLLSPDFQEDNETEINFLLK.Q	432	Sialyfucosylated
HexNAc(5)Hex(7)Fuc(2)NeuAc(2)	K.SIGLLSPDFQEDNETEINFLLK.Q	432	Sialyfucosylated
HexNAc(4)Hex(5)Fuc(2)NeuAc(2)	K.SIGLLSPDFQEDNETEINFLLK.Q	432	Sialyfucosylated
HexNAc(4)Hex(5)Fuc(1)NeuAc(2)	K.SIGLLSPDFQEDNETEINFLLK.Q	432	Sialyfucosylated
HexNAc(5)Hex(6)Fuc(1)NeuAc(1)	K.SIGLLSPDFQEDNETEINFLLK.Q	432	Sialyfucosylated
HexNAc(6)Hex(6)Fuc(1)NeuAc(1)	K.SIGLLSPDFQEDNETEINFLLK.Q	432	Sialyfucosylated
HexNAc(5)Hex(6)Fuc(1)NeuAc(2)	K.SIGLLSPDFQEDNETEINFLLK.Q	432	Sialyfucosylated
HexNAc(5)Hex(5)Fuc(1)NeuAc(1)	K.SIGLLSPDFQEDNETEINFLLK.Q	432	Sialyfucosylated
HexNAc(6)Hex(7)Fuc(1)NeuAc(3)	K.SIGLLSPDFQEDNETEINFLLK.Q	432	Sialyfucosylated
HexNAc(6)Hex(6)Fuc(1)NeuAc(2)	K.SIGLLSPDFQEDNETEINFLLK.Q	432	Sialyfucosylated
HexNAc(4)Hex(5)Fuc(1)NeuAc(1)	K.SIGLLSPDFQEDNETEINFLLK.Q	432	Sialyfucosylated
HexNAc(4)Hex(4)Fuc(1)NeuAc(1)	K.SIGLLSPDFQEDNETEINFLLK.Q	432	Sialyfucosylated
HexNAc(6)Hex(7)Fuc(1)NeuAc(2)	K.SIGLLSPDFQEDNETEINFLLK.Q	432	Sialyfucosylated
HexNAc(5)Hex(6)Fuc(1)NeuAc(3)	K.SIGLLSPDFQEDNETEINFLLK.Q	432	Sialyfucosylated
HexNAc(6)Hex(7)Fuc(1)NeuAc(1)	K.SIGLLSPDFQEDNETEINFLLK.Q	432	Sialyfucosylated
HexNAc(6)Hex(7)Fuc(1)NeuAc(4)	K.SIGLLSPDFQEDNETEINFLLK.Q	432	Sialyfucosylated
HexNAc(5)Hex(4)Fuc(1)NeuAc(1)	K.SIGLLSPDFQEDNETEINFLLK.Q	432	Sialyfucosylated
HexNAc(5)Hex(5)Fuc(1)NeuAc(2)	K.SIGLLSPDFQEDNETEINFLLK.Q	432	Sialyfucosylated
HexNAc(5)Hex(4)Fuc(1)NeuAc(2)	K.SIGLLSPDFQEDNETEINFLLK.Q	432	Sialyfucosylated
HexNAc(6)Hex(5)Fuc(1)NeuAc(1)	K.SIGLLSPDFQEDNETEINFLLK.Q	432	Sialyfucosylated
HexNAc(6)Hex(6)Fuc(1)NeuAc(3)	K.SIGLLSPDFQEDNETEINFLLK.Q	432	Sialyfucosylated
HexNAc(6)Hex(5)Fuc(1)NeuAc(2)	K.SIGLLSPDFQEDNETEINFLLK.Q	432	Sialyfucosylated
HexNAc(6)Hex(5)Fuc(0)NeuAc(2)	K.HLKSIGLLSPDFQEDNETEINFLLK.Q	432	Sialylated
HexNAc(7)Hex(6)Fuc(0)NeuAc(2)	K.HLKSIGLLSPDFQEDNETEINFLLK.Q	432	Sialylated
HexNAc(4)Hex(5)Fuc(0)NeuAc(1)	K.SIGLLSPDFQEDNETEINFLLK.Q	432	Sialylated
HexNAc(5)Hex(6)Fuc(0)NeuAc(1)	K.SIGLLSPDFQEDNETEINFLLK.Q	432	Sialylated
HexNAc(4)Hex(4)Fuc(0)NeuAc(1)	K.SIGLLSPDFQEDNETEINFLLK.Q	432	Sialylated
HexNAc(5)Hex(5)Fuc(0)NeuAc(1)	K.SIGLLSPDFQEDNETEINFLLK.Q	432	Sialylated
HexNAc(6)Hex(7)Fuc(0)NeuAc(3)	K.SIGLLSPDFQEDNETEINFLLK.Q	432	Sialylated
HexNAc(7)Hex(7)Fuc(0)NeuAc(2)	K.SIGLLSPDFQEDNETEINFLLK.Q	432	Sialylated
HexNAc(6)Hex(6)Fuc(0)NeuAc(3)	K.SIGLLSPDFQEDNETEINFLLK.Q	432	Sialylated
HexNAc(5)Hex(5)Fuc(0)NeuAc(2)	K.SIGLLSPDFQEDNETEINFLLK.Q	432	Sialylated
HexNAc(7)Hex(7)Fuc(0)NeuAc(3)	K.SIGLLSPDFQEDNETEINFLLK.Q	432	Sialylated
HexNAc(6)Hex(6)Fuc(0)NeuAc(2)	K.SIGLLSPDFQEDNETEINFLLK.Q	432	Sialylated
HexNAc(6)Hex(6)Fuc(0)NeuAc(1)	K.SIGLLSPDFQEDNETEINFLLK.Q	432	Sialylated
HexNAc(5)Hex(4)Fuc(0)NeuAc(1)	K.SIGLLSPDFQEDNETEINFLLK.Q	432	Sialylated
HexNAc(5)Hex(6)Fuc(0)NeuAc(2)	K.SIGLLSPDFQEDNETEINFLLK.Q	432	Sialylated
HexNAc(6)Hex(7)Fuc(0)NeuAc(1)	K.SIGLLSPDFQEDNETEINFLLK.Q	432	Sialylated
HexNAc(6)Hex(5)Fuc(0)NeuAc(1)	K.SIGLLSPDFQEDNETEINFLLK.Q	432	Sialylated
HexNAc(5)Hex(4)Fuc(0)NeuAc(0)	K.SIGLLSPDFQEDNETEINFLLK.Q	432	Undecorated
HexNAc(6)Hex(4)Fuc(0)NeuAc(0)	K.SIGLLSPDFQEDNETEINFLLK.Q	432	Undecorated
HexNAc(5)Hex(5)Fuc(0)NeuAc(0)	K.SIGLLSPDFQEDNETEINFLLK.Q	432	Undecorated
HexNAc(4)Hex(6)Fuc(0)NeuAc(0)	K.SIGLLSPDFQEDNETEINFLLK.Q	432	Undecorated
HexNAc(4)Hex(4)Fuc(3)NeuAc(0)	K.CDISNSTEAGQK.L	546	Fucosylated
HexNAc(5)Hex(5)Fuc(3)NeuAc(0)	K.CDISNSTEAGQK.L	546	Fucosylated
HexNAc(4)Hex(5)Fuc(3)NeuAc(0)	K.CDISNSTEAGQK.L	546	Fucosylated
HexNAc(5)Hex(6)Fuc(3)NeuAc(0)	K.CDISNSTEAGQK.L	546	Fucosylated
HexNAc(5)Hex(4)Fuc(3)NeuAc(0)	K.CDISNSTEAGQK.L	546	Fucosylated
HexNAc(4)Hex(4)Fuc(2)NeuAc(0)	K.CDISNSTEAGQK.L	546	Fucosylated
HexNAc(5)Hex(6)Fuc(2)NeuAc(0)	K.CDISNSTEAGQK.L	546	Fucosylated
HexNAc(5)Hex(4)Fuc(2)NeuAc(0)	K.CDISNSTEAGQK.L	546	Fucosylated
HexNAc(4)Hex(5)Fuc(2)NeuAc(0)	K.CDISNSTEAGQK.L	546	Fucosylated
HexNAc(3)Hex(4)Fuc(2)NeuAc(0)	K.CDISNSTEAGQK.L	546	Fucosylated
HexNAc(4)Hex(6)Fuc(2)NeuAc(0)	K.CDISNSTEAGQK.L	546	Fucosylated
HexNAc(5)Hex(3)Fuc(2)NeuAc(0)	K.CDISNSTEAGQK.L	546	Fucosylated
HexNAc(4)Hex(3)Fuc(1)NeuAc(0)	K.CDISNSTEAGQK.L	546	Fucosylated
HexNAc(4)Hex(4)Fuc(1)NeuAc(0)	K.CDISNSTEAGQK.L	546	Fucosylated
HexNAc(3)Hex(4)Fuc(1)NeuAc(0)	K.CDISNSTEAGQK.L	546	Fucosylated
HexNAc(3)Hex(5)Fuc(1)NeuAc(0)	K.CDISNSTEAGQK.L	546	Fucosylated
HexNAc(4)Hex(5)Fuc(1)NeuAc(0)	K.CDISNSTEAGQK.L	546	Fucosylated
HexNAc(5)Hex(5)Fuc(1)NeuAc(0)	K.CDISNSTEAGQK.L	546	Fucosylated
HexNAc(5)Hex(6)Fuc(1)NeuAc(0)	K.CDISNSTEAGQK.L	546	Fucosylated
HexNAc(3)Hex(3)Fuc(1)NeuAc(0)	K.CDISNSTEAGQK.L	546	Fucosylated
HexNAc(5)Hex(4)Fuc(1)NeuAc(0)	K.CDISNSTEAGQK.L	546	Fucosylated
HexNAc(6)Hex(4)Fuc(1)NeuAc(0)	K.CDISNSTEAGQK.L	546	Fucosylated
HexNAc(6)Hex(6)Fuc(1)NeuAc(0)	K.CDISNSTEAGQK.L	546	Fucosylated
HexNAc(5)Hex(3)Fuc(1)NeuAc(0)	K.CDISNSTEAGQK.L	546	Fucosylated
HexNAc(6)Hex(3)Fuc(1)NeuAc(0)	K.CDISNSTEAGQK.L	546	Fucosylated
HexNAc(6)Hex(7)Fuc(1)NeuAc(0)	K.CDISNSTEAGQK.L	546	Fucosylated
HexNAc(6)Hex(5)Fuc(1)NeuAc(0)	K.CDISNSTEAGQK.L	546	Fucosylated
HexNAc(3)Hex(6)Fuc(1)NeuAc(0)	K.CDISNSTEAGQK.L	546	Fucosylated
HexNAc(2)Hex(8)Fuc(0)NeuAc(0)	K.CDISNSTEAGQK.L	546	High Mannose
HexNAc(2)Hex(5)Fuc(0)NeuAc(0)	K.CDISNSTEAGQK.L	546	High Mannose
HexNAc(2)Hex(7)Fuc(0)NeuAc(0)	K.CDISNSTEAGQK.L	546	High Mannose
HexNAc(2)Hex(6)Fuc(0)NeuAc(0)	K.CDISNSTEAGQK.L	546	High Mannose
HexNAc(2)Hex(11)Fuc(0)NeuAc(0)	K.CDISNSTEAGQK.L	546	High Mannose
HexNAc(5)Hex(4)Fuc(4)NeuAc(1)	K.CDISNSTEAGQK.L	546	Sialyfucosylated
HexNAc(6)Hex(4)Fuc(4)NeuAc(1)	K.CDISNSTEAGQK.L	546	Sialyfucosylated
HexNAc(5)Hex(6)Fuc(3)NeuAc(1)	K.CDISNSTEAGQK.L	546	Sialyfucosylated
HexNAc(5)Hex(5)Fuc(3)NeuAc(1)	K.CDISNSTEAGQK.L	546	Sialyfucosylated
HexNAc(6)Hex(7)Fuc(3)NeuAc(1)	K.CDISNSTEAGQK.L	546	Sialyfucosylated
HexNAc(4)Hex(5)Fuc(3)NeuAc(1)	K.CDISNSTEAGQK.L	546	Sialyfucosylated
HexNAc(4)Hex(6)Fuc(2)NeuAc(1)	K.CDISNSTEAGQK.L	546	Sialyfucosylated
HexNAc(4)Hex(5)Fuc(2)NeuAc(1)	K.CDISNSTEAGQK.L	546	Sialyfucosylated
HexNAc(4)Hex(5)Fuc(1)NeuAc(2)	K.CDISNSTEAGQK.L	546	Sialyfucosylated
HexNAc(4)Hex(4)Fuc(1)NeuAc(1)	K.CDISNSTEAGQK.L	546	Sialyfucosylated
HexNAc(4)Hex(5)Fuc(1)NeuAc(1)	K.CDISNSTEAGQK.L	546	Sialyfucosylated
HexNAc(5)Hex(5)Fuc(1)NeuAc(1)	K.CDISNSTEAGQK.L	546	Sialyfucosylated
HexNAc(5)Hex(4)Fuc(1)NeuAc(1)	K.CDISNSTEAGQK.L	546	Sialyfucosylated
HexNAc(3)Hex(4)Fuc(1)NeuAc(1)	K.CDISNSTEAGQK.L	546	Sialyfucosylated
HexNAc(5)Hex(6)Fuc(1)NeuAc(1)	K.CDISNSTEAGQK.L	546	Sialyfucosylated
HexNAc(6)Hex(5)Fuc(1)NeuAc(1)	K.CDISNSTEAGQK.L	546	Sialyfucosylated
HexNAc(6)Hex(4)Fuc(1)NeuAc(1)	K.CDISNSTEAGQK.L	546	Sialyfucosylated
HexNAc(5)Hex(6)Fuc(1)NeuAc(2)	K.CDISNSTEAGQK.L	546	Sialyfucosylated
HexNAc(3)Hex(5)Fuc(1)NeuAc(1)	K.CDISNSTEAGQK.L	546	Sialyfucosylated
HexNAc(6)Hex(6)Fuc(1)NeuAc(2)	K.CDISNSTEAGQK.L	546	Sialyfucosylated
HexNAc(6)Hex(7)Fuc(1)NeuAc(1)	K.CDISNSTEAGQK.L	546	Sialyfucosylated
HexNAc(5)Hex(5)Fuc(1)NeuAc(2)	K.CDISNSTEAGQK.L	546	Sialyfucosylated
HexNAc(6)Hex(6)Fuc(1)NeuAc(1)	K.CDISNSTEAGQK.L	546	Sialyfucosylated
HexNAc(6)Hex(7)Fuc(1)NeuAc(2)	K.CDISNSTEAGQK.L	546	Sialyfucosylated
HexNAc(6)Hex(7)Fuc(1)NeuAc(3)	K.CDISNSTEAGQK.L	546	Sialyfucosylated
HexNAc(5)Hex(6)Fuc(1)NeuAc(3)	K.CDISNSTEAGQK.L	546	Sialyfucosylated
HexNAc(3)Hex(6)Fuc(1)NeuAc(1)	K.CDISNSTEAGQK.L	546	Sialyfucosylated
HexNAc(6)Hex(6)Fuc(1)NeuAc(3)	K.CDISNSTEAGQK.L	546	Sialyfucosylated
HexNAc(6)Hex(5)Fuc(1)NeuAc(2)	K.CDISNSTEAGQK.L	546	Sialyfucosylated
HexNAc(5)Hex(4)Fuc(0)NeuAc(1)	K.CDISNSTEAGQK.L	546	Sialylated
HexNAc(4)Hex(4)Fuc(0)NeuAc(1)	K.CDISNSTEAGQK.L	546	Sialylated
HexNAc(5)Hex(5)Fuc(0)NeuAc(1)	K.CDISNSTEAGQK.L	546	Sialylated
HexNAc(5)Hex(5)Fuc(0)NeuAc(2)	K.CDISNSTEAGQK.L	546	Sialylated
HexNAc(6)Hex(5)Fuc(0)NeuAc(1)	K.CDISNSTEAGQK.L	546	Sialylated
HexNAc(6)Hex(6)Fuc(0)NeuAc(1)	K.CDISNSTEAGQK.L	546	Sialylated
HexNAc(3)Hex(4)Fuc(0)NeuAc(1)	K.CDISNSTEAGQK.L	546	Sialylated
HexNAc(7)Hex(5)Fuc(0)NeuAc(1)	K.CDISNSTEAGQK.L	546	Sialylated
HexNAc(6)Hex(3)Fuc(0)NeuAc(1)	K.CDISNSTEAGQK.L	546	Sialylated
HexNAc(6)Hex(5)Fuc(0)NeuAc(2)	K.CDISNSTEAGQK.L	546	Sialylated
HexNAc(6)Hex(4)Fuc(0)NeuAc(1)	K.CDISNSTEAGQK.L	546	Sialylated
HexNAc(6)Hex(6)Fuc(0)NeuAc(2)	K.CDISNSTEAGQK.L	546	Sialylated
HexNAc(7)Hex(4)Fuc(0)NeuAc(1)	K.CDISNSTEAGQK.L	546	Sialylated
HexNAc(4)Hex(5)Fuc(0)NeuAc(1)	K.CDISNSTEAGQK.L	546	Sialylated
HexNAc(6)Hex(6)Fuc(0)NeuAc(3)	K.CDISNSTEAGQK.L	546	Sialylated
HexNAc(3)Hex(5)Fuc(0)NeuAc(1)	K.CDISNSTEAGQK.L	546	Sialylated
HexNAc(7)Hex(6)Fuc(0)NeuAc(1)	K.CDISNSTEAGQK.L	546	Sialylated
HexNAc(7)Hex(7)Fuc(0)NeuAc(3)	K.CDISNSTEAGQK.L	546	Sialylated
HexNAc(7)Hex(6)Fuc(0)NeuAc(2)	K.CDISNSTEAGQK.L	546	Sialylated
HexNAc(5)Hex(3)Fuc(0)NeuAc(0)	K.CDISNSTEAGQK.L	546	Undecorated
HexNAc(6)Hex(3)Fuc(0)NeuAc(0)	K.CDISNSTEAGQK.L	546	Undecorated
HexNAc(4)Hex(4)Fuc(0)NeuAc(0)	K.CDISNSTEAGQK.L	546	Undecorated
HexNAc(5)Hex(5)Fuc(0)NeuAc(0)	K.CDISNSTEAGQK.L	546	Undecorated
HexNAc(5)Hex(4)Fuc(0)NeuAc(0)	K.CDISNSTEAGQK.L	546	Undecorated
HexNAc(4)Hex(3)Fuc(0)NeuAc(0)	K.CDISNSTEAGQK.L	546	Undecorated
HexNAc(3)Hex(5)Fuc(0)NeuAc(0)	K.CDISNSTEAGQK.L	546	Undecorated
HexNAc(6)Hex(5)Fuc(0)NeuAc(0)	K.CDISNSTEAGQK.L	546	Undecorated
HexNAc(6)Hex(4)Fuc(0)NeuAc(0)	K.CDISNSTEAGQK.L	546	Undecorated
HexNAc(3)Hex(4)Fuc(0)NeuAc(0)	K.CDISNSTEAGQK.L	546	Undecorated
HexNAc(3)Hex(6)Fuc(0)NeuAc(0)	K.CDISNSTEAGQK.L	546	Undecorated
HexNAc(4)Hex(5)Fuc(0)NeuAc(0)	K.CDISNSTEAGQK.L	546	Undecorated
HexNAc(6)Hex(6)Fuc(0)NeuAc(0)	K.CDISNSTEAGQK.L	546	Undecorated
HexNAc(7)Hex(5)Fuc(0)NeuAc(0)	K.CDISNSTEAGQK.L	546	Undecorated
HexNAc(7)Hex(5)Fuc(4)NeuAc(0)	K.FNHEAEDLFYQSSLASWNYNTNITEENVQNMNNAGDK.W	690	Fucosylated
HexNAc(5)Hex(5)Fuc(4)NeuAc(0)	K.NVSDIIPR.T	690	Fucosylated
HexNAc(4)Hex(5)Fuc(2)NeuAc(0)	K.NVSDIIPR.T	690	Fucosylated
HexNAc(5)Hex(7)Fuc(2)NeuAc(0)	K.NVSDIIPR.T	690	Fucosylated
HexNAc(3)Hex(4)Fuc(1)NeuAc(0)	K.NVSDIIPR.T	690	Fucosylated
HexNAc(4)Hex(5)Fuc(1)NeuAc(0)	K.NVSDIIPR.T	690	Fucosylated
HexNAc(4)Hex(3)Fuc(1)NeuAc(0)	K.NVSDIIPR.T	690	Fucosylated
HexNAc(4)Hex(4)Fuc(1)NeuAc(0)	K.NVSDIIPR.T	690	Fucosylated
HexNAc(3)Hex(3)Fuc(1)NeuAc(0)	K.NVSDIIPR.T	690	Fucosylated
HexNAc(5)Hex(6)Fuc(1)NeuAc(0)	K.NVSDIIPR.T	690	Fucosylated
HexNAc(5)Hex(5)Fuc(1)NeuAc(0)	K.NVSDIIPR.T	690	Fucosylated
HexNAc(5)Hex(4)Fuc(1)NeuAc(0)	K.NVSDIIPR.T	690	Fucosylated
HexNAc(5)Hex(7)Fuc(1)NeuAc(0)	K.NVSDIIPR.T	690	Fucosylated
HexNAc(6)Hex(7)Fuc(1)NeuAc(0)	K.NVSDIIPR.T	690	Fucosylated
HexNAc(5)Hex(6)Fuc(3)NeuAc(1)	K.NVSDIIPR.T	690	Sialyfucosylated
HexNAc(4)Hex(5)Fuc(2)NeuAc(1)	K.NVSDIIPR.T	690	Sialyfucosylated
HexNAc(5)Hex(6)Fuc(2)NeuAc(1)	K.NVSDIIPR.T	690	Sialyfucosylated
HexNAc(5)Hex(7)Fuc(2)NeuAc(1)	K.NVSDIIPR.T	690	Sialyfucosylated
HexNAc(5)Hex(5)Fuc(2)NeuAc(1)	K.NVSDIIPR.T	690	Sialyfucosylated
HexNAc(4)Hex(5)Fuc(1)NeuAc(1)	K.NVSDIIPR.T	690	Sialyfucosylated
HexNAc(4)Hex(4)Fuc(1)NeuAc(1)	K.NVSDIIPR.T	690	Sialyfucosylated
HexNAc(5)Hex(6)Fuc(1)NeuAc(1)	K.NVSDIIPR.T	690	Sialyfucosylated
HexNAc(5)Hex(4)Fuc(1)NeuAc(1)	K.NVSDIIPR.T	690	Sialyfucosylated
HexNAc(4)Hex(5)Fuc(1)NeuAc(2)	K.NVSDIIPR.T	690	Sialyfucosylated
HexNAc(5)Hex(6)Fuc(1)NeuAc(2)	K.NVSDIIPR.T	690	Sialyfucosylated
HexNAc(5)Hex(5)Fuc(1)NeuAc(1)	K.NVSDIIPR.T	690	Sialyfucosylated
HexNAc(5)Hex(6)Fuc(1)NeuAc(3)	K.NVSDIIPR.T	690	Sialyfucosylated
HexNAc(6)Hex(7)Fuc(1)NeuAc(1)	K.NVSDIIPR.T	690	Sialyfucosylated
HexNAc(6)Hex(7)Fuc(1)NeuAc(2)	K.NVSDIIPR.T	690	Sialyfucosylated
HexNAc(6)Hex(6)Fuc(1)NeuAc(1)	K.NVSDIIPR.T	690	Sialyfucosylated
HexNAc(6)Hex(6)Fuc(1)NeuAc(2)	K.NVSDIIPR.T	690	Sialyfucosylated
HexNAc(6)Hex(5)Fuc(1)NeuAc(1)	K.NVSDIIPR.T	690	Sialyfucosylated
HexNAc(6)Hex(7)Fuc(1)NeuAc(3)	K.NVSDIIPR.T	690	Sialyfucosylated
HexNAc(4)Hex(5)Fuc(0)NeuAc(1)	K.NVSDIIPR.T	690	Sialylated
HexNAc(4)Hex(4)Fuc(0)NeuAc(1)	K.NVSDIIPR.T	690	Sialylated
HexNAc(4)Hex(5)Fuc(0)NeuAc(2)	K.NVSDIIPR.T	690	Sialylated
HexNAc(5)Hex(6)Fuc(0)NeuAc(1)	K.NVSDIIPR.T	690	Sialylated
HexNAc(5)Hex(5)Fuc(0)NeuAc(1)	K.NVSDIIPR.T	690	Sialylated
HexNAc(5)Hex(4)Fuc(0)NeuAc(1)	K.NVSDIIPR.T	690	Sialylated
HexNAc(6)Hex(6)Fuc(0)NeuAc(2)	K.NVSDIIPR.T	690	Sialylated
HexNAc(5)Hex(5)Fuc(0)NeuAc(2)	K.NVSDIIPR.T	690	Sialylated
HexNAc(6)Hex(6)Fuc(0)NeuAc(1)	K.NVSDIIPR.T	690	Sialylated
HexNAc(5)Hex(6)Fuc(0)NeuAc(2)	K.NVSDIIPR.T	690	Sialylated
HexNAc(6)Hex(7)Fuc(0)NeuAc(1)	K.NVSDIIPR.T	690	Sialylated
HexNAc(6)Hex(5)Fuc(0)NeuAc(1)	K.NVSDIIPR.T	690	Sialylated
HexNAc(6)Hex(4)Fuc(0)NeuAc(1)	K.NVSDIIPR.T	690	Sialylated
HexNAc(6)Hex(5)Fuc(0)NeuAc(2)	K.NVSDIIPR.T	690	Sialylated
HexNAc(3)Hex(4)Fuc(0)NeuAc(0)	K.NVSDIIPR.T	690	Undecorated
HexNAc(4)Hex(5)Fuc(0)NeuAc(0)	K.NVSDIIPR.T	690	Undecorated
HexNAc(4)Hex(4)Fuc(0)NeuAc(0)	K.NVSDIIPR.T	690	Undecorated
HexNAc(4)Hex(3)Fuc(0)NeuAc(0)	K.NVSDIIPR.T	690	Undecorated
HexNAc(5)Hex(5)Fuc(0)NeuAc(0)	K.NVSDIIPR.T	690	Undecorated
HexNAc(6)Hex(7)Fuc(0)NeuAc(0)	K.NVSDIIPR.T	690	Undecorated
HexNAc(3)Hex(3)Fuc(0)NeuAc(0)	K.NVSDIIPR.T	690	Undecorated
HexNAc(5)Hex(6)Fuc(0)NeuAc(0)	K.NVSDIIPR.T	690	Undecorated
HexNAc(5)Hex(4)Fuc(0)NeuAc(0)	K.NVSDIIPR.T	690	Undecorated
HexNAc(5)Hex(3)Fuc(0)NeuAc(0)	K.NVSDIIPR.T	690	Undecorated
HexNAc(6)Hex(6)Fuc(0)NeuAc(0)	K.NVSDIIPR.T	690	Undecorated
